# Supplementary material for: Aqua­(4,4′-dimethyl-2,2′-bipyridine-κ2 N,N′)(nitrato-κO)(nitrato-κ2 O,O′)zinc
Source: Acta Crystallogr Sect E Struct Rep Online. 2011 Nov 30;67(Pt 12):m1866–7. doi: 10.1107/S1600536811050227 (PMC3238756; doi:10.1107/S1600536811050227)
Supplement: Supplementary file 1 [file e-67-m1866-sup1.cif]

##############################################################################
#                                                                            #
# This CIF contains the data in a paper accepted for publication in          #
# Acta Crystallographica Section E. It conforms to the requirements of       #
# Notes for Authors for Acta Crystallographica Section E, and has been       #
# peer reviewed under the auspices of the IUCr Commission on Journals.       #
#                                                                            #
# Full details of the Crystallographic Information File format               #
# are given in the paper "The Crystallographic Information File (CIF):       #
# a New Standard Archive File for Crystallography" by S. R. Hall, F. H.      #
# Allen and I. D. Brown [Acta Cryst. (1991), A47, 655-685].                  #
#                                                                            #
# The current version of the core CIF dictionary is obtainable from          #
# ftp://ftp.iucr.org/pub/cif_core.dic.                                       #
#                                                                            #
# Software is freely available for graphical display of the structure(s)     #
# in this CIF. For information consult the CIF software page                 #
# http://www.iucr.org/resources/cif/software.                                #
#                                                                            #
# This file may be used for bona fide research purposes within the           #
# scientific community so long as proper attribution is given to the journal # 
# article from which it was obtained.                                        #
#                                                                            #
##############################################################################
data_global
_audit_creation_method     'WinGX routine CIF_UPDATE'
_audit_conform_dict_name     cif_core.dic
_audit_conform_dict_version     2.4
_journal_data_validation_number     ?
_journal_date_recd_electronic     2011-11-05
_journal_date_accepted     2011-11-22
_journal_name_full     'Acta Crystallographica, Section E'
_journal_year     2011
_journal_volume     67
_journal_issue     12
_journal_page_first     m1866
_journal_page_last     m1867
_journal_paper_category     QM
_journal_paper_doi     10.1107/S1600536811050227
_journal_coeditor_code     BT5709
_publ_contact_author_name     'Shirvan, Sadif A.'
_publ_contact_author_address
;
Department of Chemistry
Omidieh Branch
Islamic Azad University
Omidieh
Iran
;
_publ_contact_author_email     sadif_shirvan1@yahoo.com
_publ_contact_author_fax     '0098 0652-3222533'
_publ_contact_author_phone     '0098 0652-3222533'
_publ_section_title
;\
Aqua(4,4'-dimethyl-2,2'-bipyridine-\k^2^<i>N</i>,<i>N</i>')(nitrato-\k<i>O</i>)\
(nitrato-\k^2^<i>O</i>,<i>O</i>')zinc
;
loop_
    _publ_author_name
    _publ_author_address
    'Shirvan, Sadif A.'
;
Department of Chemistry
Omidieh Branch
Islamic Azad University
Omidieh
Iran
;
    'Haydari Dezfuli, Sara'
;
Department of Chemistry
Omidieh Branch
Islamic Azad University
Omidieh
Iran
;
data_I
_audit_creation_method     'WinGX routine CIF_UPDATE'
_chemical_name_systematic
;
Aqua(4,4'-dimethyl-2,2'-bipyridine-\k^2^<i>N</i>,<i>N</i>')(nitrato-
\k<i>O</i>)(nitrato-\k^2^<i>O</i>,<i>O</i>')zinc
;
_chemical_formula_sum     'C12 H14 N4 O7 Zn1'
_chemical_formula_iupac     '[Zn (N O3)2 (C12 H12 N2) (H2 O)]'
_chemical_formula_weight     391.66
_symmetry_cell_setting     monoclinic
_symmetry_space_group_name_H-M     'P 21/n'
_symmetry_space_group_name_Hall     '-P 2yn'
loop_
    _symmetry_equiv_pos_as_xyz
    x,y,z
    1/2-x,1/2+y,1/2-z
    -x,-y,-z
    1/2+x,1/2-y,1/2+z
_cell_length_a     10.9266(5)
_cell_length_b     8.5717(3)
_cell_length_c     16.8073(7)
_cell_angle_alpha     90
_cell_angle_beta     97.873(4)
_cell_angle_gamma     90
_cell_volume     1559.33(11)
_cell_formula_units_Z     4
_cell_measurement_reflns_used     16739
_cell_measurement_theta_min     2.1
_cell_measurement_theta_max     29.18
_cell_measurement_temperature     120(2)
_exptl_crystal_description     Prism
_exptl_crystal_colour     Colorless
_exptl_crystal_size_max     0.5
_exptl_crystal_size_mid     0.4
_exptl_crystal_size_min     0.31
_exptl_crystal_density_diffrn     1.668
_exptl_crystal_density_method     'not measured'
_exptl_crystal_F_000     800
_exptl_absorpt_coefficient_mu     1.619
_exptl_absorpt_correction_type     multi-scan
_exptl_absorpt_process_details     '(SADABS; Bruker, 2001)'
_exptl_absorpt_correction_T_min     0.460
_exptl_absorpt_correction_T_max     0.596
_exptl_special_details     ?
_diffrn_ambient_temperature     120(2)
_diffrn_radiation_type     MoK\a
_diffrn_radiation_wavelength     0.71073
_diffrn_radiation_monochromator     graphite
_diffrn_measurement_device_type     'Bruker APEXII CCD area-detector'
_diffrn_measurement_method     \w
_diffrn_reflns_number     16739
_diffrn_reflns_av_R_equivalents     0.0543
_diffrn_reflns_theta_min     2.1
_diffrn_reflns_theta_max     29.18
_diffrn_reflns_theta_full     29.18
_diffrn_measured_fraction_theta_max     0.995
_diffrn_measured_fraction_theta_full     0.995
_diffrn_reflns_limit_h_min     -14
_diffrn_reflns_limit_h_max     14
_diffrn_reflns_limit_k_min     -11
_diffrn_reflns_limit_k_max     11
_diffrn_reflns_limit_l_min     -20
_diffrn_reflns_limit_l_max     23
_refine_special_details
;
Refinement of <i>F</i>^2^ against ALL reflections. The weighted <i>R</i>-factor
<i>wR</i> and goodness of fit <i>S</i> are based on <i>F</i>^2^, conventional
<i>R</i>-factors <i>R</i> are based on <i>F</i>, with <i>F</i> set to zero for
negative <i>F</i>^2^. The threshold expression of <i>F</i>^2^ >
\s(<i>F</i>^2^) is used only for calculating <i>R</i>-factors(gt) <i>etc</i>.
and is not relevant to the choice of reflections for refinement.
<i>R</i>-factors based on <i>F</i>^2^ are statistically about twice as large
as those based on <i>F</i>, and <i>R</i>- factors based on ALL data will be
even larger.
;
_reflns_number_total     4193
_reflns_number_gt     3596
_reflns_threshold_expression     I>2\s(I)
_refine_ls_structure_factor_coef     Fsqd
_refine_ls_matrix_type     full
_refine_ls_R_factor_all     0.0475
_refine_ls_R_factor_gt     0.0371
_refine_ls_wR_factor_ref     0.0843
_refine_ls_goodness_of_fit_ref     1.084
_refine_ls_restrained_S_all     1.084
_refine_ls_number_reflns     4193
_refine_ls_number_parameters     227
_refine_ls_number_restraints     0
_refine_ls_hydrogen_treatment     mixed
_refine_ls_weighting_scheme     calc
_refine_ls_weighting_details
         'calc w=1/[\s^2^(Fo^2^)+(0.0418P)^2^+0.5925P] where P=(Fo^2^+2Fc^2^)/3'
_atom_sites_solution_hydrogens     geom
_atom_sites_solution_primary     direct
_atom_sites_solution_secondary     difmap
_refine_ls_shift/su_max     0.011
_refine_ls_shift/su_mean     0.001
_refine_diff_density_max     0.496
_refine_diff_density_min     -0.648
_refine_ls_extinction_method     none
loop_
    _atom_type_symbol
    _atom_type_description
    _atom_type_scat_dispersion_real
    _atom_type_scat_dispersion_imag
    _atom_type_scat_source
    C C 0.0033 0.0016 'International Tables Vol C Tables 4.2.6.8 and 6.1.1.4'
    H H 0 0 'International Tables Vol C Tables 4.2.6.8 and 6.1.1.4'
    N N 0.0061 0.0033 'International Tables Vol C Tables 4.2.6.8 and 6.1.1.4'
    O O 0.0106 0.006 'International Tables Vol C Tables 4.2.6.8 and 6.1.1.4'
    Zn Zn 0.2839 1.4301 'International Tables Vol C Tables 4.2.6.8 and 6.1.1.4'
    Cl Cl 0.1484 0.1585 'International Tables Vol C Tables 4.2.6.8 and 6.1.1.4'
_computing_data_collection     'APEX2 (Bruker, 2007)'
_computing_cell_refinement     'SAINT (Bruker, 2007)'
_computing_data_reduction     'SAINT (Bruker, 2007)'
_computing_structure_solution     'SHELXS97 (Sheldrick, 2008)'
_computing_structure_refinement     'SHELXL97 (Sheldrick, 2008)'
_computing_molecular_graphics     'SHELXTL (Sheldrick, 2008)'
_computing_publication_material     'SHELXTL (Sheldrick, 2008)'
loop_
    _atom_site_type_symbol
    _atom_site_label
    _atom_site_fract_x
    _atom_site_fract_y
    _atom_site_fract_z
    _atom_site_U_iso_or_equiv
    _atom_site_adp_type
    _atom_site_calc_flag
    _atom_site_refinement_flags
    _atom_site_occupancy
    _atom_site_disorder_assembly
    _atom_site_disorder_group
    C C1 0.66295(19) 0.0759(2) 0.21188(13) 0.0223(4) Uani d . 1 . .
    H H1 0.6598 0.1397 0.2563 0.027 Uiso calc R 1 . .
    C C2 0.77558(18) 0.0545(3) 0.18405(13) 0.0235(4) Uani d . 1 . .
    H H2 0.8465 0.1018 0.2102 0.028 Uiso calc R 1 . .
    C C3 0.78166(17) -0.0388(2) 0.11638(12) 0.0193(4) Uani d . 1 . .
    C C4 0.90160(18) -0.0652(3) 0.08374(15) 0.0266(4) Uani d . 1 . .
    H H4A 0.9514 -0.1379 0.1175 0.032 Uiso calc R 1 . .
    H H4B 0.945 0.0319 0.0826 0.032 Uiso calc R 1 . .
    H H4C 0.8849 -0.1066 0.0303 0.032 Uiso calc R 1 . .
    C C5 0.67277(17) -0.1087(2) 0.08084(12) 0.0180(4) Uani d . 1 . .
    H H5 0.6732 -0.1716 0.0358 0.022 Uiso calc R 1 . .
    C C6 0.56307(16) -0.0844(2) 0.11273(11) 0.0154(3) Uani d . 1 . .
    C C7 0.44364(16) -0.1594(2) 0.07909(11) 0.0157(3) Uani d . 1 . .
    C C8 0.43269(17) -0.2639(2) 0.01571(11) 0.0178(4) Uani d . 1 . .
    H H8 0.5013 -0.2879 -0.0092 0.021 Uiso calc R 1 . .
    C C9 0.31873(18) -0.3335(2) -0.01087(12) 0.0188(4) Uani d . 1 . .
    C C10 0.3034(2) -0.4469(3) -0.07953(14) 0.0275(4) Uani d . 1 . .
    H H10C 0.2531 -0.5329 -0.0668 0.033 Uiso calc R 1 . .
    H H10B 0.383 -0.4849 -0.0886 0.033 Uiso calc R 1 . .
    H H10A 0.2643 -0.3956 -0.1271 0.033 Uiso calc R 1 . .
    C C11 0.21939(18) -0.2944(3) 0.02924(12) 0.0220(4) Uani d . 1 . .
    H H11 0.1423 -0.3396 0.0142 0.026 Uiso calc R 1 . .
    C C12 0.23656(17) -0.1886(3) 0.09121(12) 0.0227(4) Uani d . 1 . .
    H H12 0.1693 -0.163 0.1171 0.027 Uiso calc R 1 . .
    N N1 0.55839(15) 0.0081(2) 0.17723(10) 0.0179(3) Uani d . 1 . .
    N N2 0.34579(14) -0.1203(2) 0.11628(10) 0.0180(3) Uani d . 1 . .
    N N3 0.39927(16) 0.3475(2) 0.16842(11) 0.0222(3) Uani d . 1 . .
    N N4 0.44300(15) -0.0611(2) 0.36776(10) 0.0202(3) Uani d . 1 . .
    O O1 0.41779(13) 0.27826(17) 0.23681(8) 0.0216(3) Uani d . 1 . .
    O O2 0.36572(15) 0.2656(2) 0.10800(9) 0.0288(3) Uani d . 1 . .
    O O3 0.41477(16) 0.4902(2) 0.16496(11) 0.0316(4) Uani d . 1 . .
    O O4 0.37061(13) -0.10009(18) 0.30217(9) 0.0224(3) Uani d . 1 . .
    O O5 0.50246(15) 0.06073(19) 0.36678(10) 0.0287(3) Uani d . 1 . .
    O O6 0.44574(16) -0.1479(2) 0.42578(10) 0.0360(4) Uani d . 1 . .
    O O7 0.19144(14) 0.0920(2) 0.20178(10) 0.0242(3) Uani d . 1 . .
    H H7A 0.169(3) 0.185(4) 0.1905(18) 0.036(8) Uiso d . 1 . .
    H H7B 0.156(4) 0.067(4) 0.243(2) 0.058(11) Uiso d . 1 . .
    Zn Zn1 0.37859(2) 0.04435(3) 0.207009(13) 0.01710(7) Uani d . 1 . .
loop_
    _atom_site_aniso_label
    _atom_site_aniso_U_11
    _atom_site_aniso_U_22
    _atom_site_aniso_U_33
    _atom_site_aniso_U_12
    _atom_site_aniso_U_13
    _atom_site_aniso_U_23
    C1 0.0188(9) 0.0263(11) 0.0217(10) -0.0027(7) 0.0022(7) -0.0054(8)
    C2 0.0149(8) 0.0291(11) 0.0259(10) -0.0042(8) 0.0002(7) -0.0003(8)
    C3 0.0117(8) 0.0217(9) 0.0246(9) 0.0021(7) 0.0031(7) 0.0059(8)
    C4 0.0132(8) 0.0314(12) 0.0360(12) 0.0009(8) 0.0064(8) 0.0022(9)
    C5 0.0152(8) 0.0191(9) 0.0203(9) 0.0015(7) 0.0046(7) 0.0011(7)
    C6 0.0133(8) 0.0175(9) 0.0157(8) 0.0017(6) 0.0025(6) 0.0032(6)
    C7 0.0106(8) 0.0210(9) 0.0158(8) -0.0002(6) 0.0024(6) 0.0025(7)
    C8 0.0152(8) 0.0207(9) 0.0182(9) 0.0006(7) 0.0047(6) 0.0011(7)
    C9 0.0185(9) 0.0212(10) 0.0164(9) -0.0008(7) 0.0009(7) 0.0019(7)
    C10 0.0268(10) 0.0263(11) 0.0283(11) -0.0032(9) 0.0003(8) -0.0058(9)
    C11 0.0142(8) 0.0295(11) 0.0215(9) -0.0022(8) -0.0006(7) 0.0022(8)
    C12 0.0106(8) 0.0368(12) 0.0209(9) -0.0003(8) 0.0026(7) 0.0007(8)
    N1 0.0139(7) 0.0210(8) 0.0189(8) 0.0010(6) 0.0026(6) -0.0005(6)
    N2 0.0112(7) 0.0250(9) 0.0178(8) 0.0015(6) 0.0024(5) -0.0008(6)
    N3 0.0190(8) 0.0264(9) 0.0232(9) 0.0038(7) 0.0099(6) 0.0031(7)
    N4 0.0160(7) 0.0248(9) 0.0189(8) 0.0005(6) -0.0006(6) -0.0003(6)
    O1 0.0255(7) 0.0218(7) 0.0182(7) 0.0021(6) 0.0055(5) 0.0024(5)
    O2 0.0269(8) 0.0409(10) 0.0195(7) 0.0022(7) 0.0063(6) -0.0033(6)
    O3 0.0360(9) 0.0257(8) 0.0370(9) 0.0029(7) 0.0185(7) 0.0095(7)
    O4 0.0209(7) 0.0262(7) 0.0185(7) -0.0056(6) -0.0029(5) 0.0013(6)
    O5 0.0281(8) 0.0273(8) 0.0299(8) -0.0102(6) 0.0011(6) -0.0023(6)
    O6 0.0388(9) 0.0395(10) 0.0257(8) -0.0091(8) -0.0103(7) 0.0133(7)
    O7 0.0182(7) 0.0229(8) 0.0333(9) 0.0056(6) 0.0102(6) 0.0052(6)
    Zn1 0.01435(11) 0.02035(12) 0.01732(12) 0.00208(9) 0.00476(7) -0.00014(9)
_geom_special_details
;
All e.s.d.'s (except the e.s.d. in the dihedral angle between two l.s. planes)
are estimated using the full covariance matrix. The cell e.s.d.'s are taken
into account individually in the estimation of e.s.d.'s in distances, angles
and torsion angles; correlations between e.s.d.'s in cell parameters are only
used when they are defined by crystal symmetry. An approximate (isotropic)
treatment of cell e.s.d.'s is used for estimating e.s.d.'s involving l.s.
planes.
;
loop_
    _geom_bond_atom_site_label_1
    _geom_bond_atom_site_label_2
    _geom_bond_site_symmetry_2
    _geom_bond_distance
    _geom_bond_publ_flag
    C1 N1 . 1.342(3) ?
    C1 C2 . 1.387(3) ?
    C1 H1 . 0.93 ?
    C2 C3 . 1.399(3) ?
    C2 H2 . 0.93 ?
    C3 C5 . 1.392(3) ?
    C3 C4 . 1.506(3) ?
    C4 H4A . 0.96 ?
    C4 H4B . 0.96 ?
    C4 H4C . 0.96 ?
    C5 C6 . 1.394(3) ?
    C5 H5 . 0.93 ?
    C6 N1 . 1.350(3) ?
    C6 C7 . 1.494(2) ?
    C7 N2 . 1.352(2) ?
    C7 C8 . 1.385(3) ?
    C8 C9 . 1.397(3) ?
    C8 H8 . 0.93 ?
    C9 C11 . 1.395(3) ?
    C9 C10 . 1.501(3) ?
    C10 H10C . 0.96 ?
    C10 H10B . 0.96 ?
    C10 H10A . 0.96 ?
    C11 C12 . 1.374(3) ?
    C11 H11 . 0.93 ?
    C12 N2 . 1.344(2) ?
    C12 H12 . 0.93 ?
    Zn1 N1 . 2.1157(16) y
    Zn1 N2 . 2.0727(17) y
    N3 O3 . 1.238(3) ?
    N3 O2 . 1.248(2) ?
    N3 O1 . 1.285(2) ?
    N4 O6 . 1.223(2) ?
    N4 O5 . 1.231(2) ?
    N4 O4 . 1.309(2) ?
    Zn1 O1 . 2.0965(15) y
    Zn1 O2 . 2.5143(16) y
    Zn1 O4 . 2.0340(15) y
    Zn1 O7 . 2.0752(15) y
    O7 H7A . 0.84(3) ?
    O7 H7B . 0.87(4) ?
loop_
    _geom_angle_atom_site_label_1
    _geom_angle_atom_site_label_2
    _geom_angle_atom_site_label_3
    _geom_angle_site_symmetry_1
    _geom_angle_site_symmetry_3
    _geom_angle
    _geom_angle_publ_flag
    N1 C1 C2 . . 122.57(19) ?
    N1 C1 H1 . . 118.7 ?
    C2 C1 H1 . . 118.7 ?
    C1 C2 C3 . . 119.52(18) ?
    C1 C2 H2 . . 120.2 ?
    C3 C2 H2 . . 120.2 ?
    C5 C3 C2 . . 117.51(17) ?
    C5 C3 C4 . . 120.95(19) ?
    C2 C3 C4 . . 121.53(18) ?
    C3 C4 H4A . . 109.5 ?
    C3 C4 H4B . . 109.5 ?
    H4A C4 H4B . . 109.5 ?
    C3 C4 H4C . . 109.5 ?
    H4A C4 H4C . . 109.5 ?
    H4B C4 H4C . . 109.5 ?
    C3 C5 C6 . . 120.01(18) ?
    C3 C5 H5 . . 120 ?
    C6 C5 H5 . . 120 ?
    N1 C6 C5 . . 121.72(17) ?
    N1 C6 C7 . . 115.43(16) ?
    C5 C6 C7 . . 122.85(18) ?
    N2 C7 C8 . . 121.69(17) ?
    N2 C7 C6 . . 115.03(17) ?
    C8 C7 C6 . . 123.26(17) ?
    C7 C8 C9 . . 120.09(17) ?
    C7 C8 H8 . . 120 ?
    C9 C8 H8 . . 120 ?
    C11 C9 C8 . . 117.48(18) ?
    C11 C9 C10 . . 120.98(18) ?
    C8 C9 C10 . . 121.54(18) ?
    C9 C10 H10C . . 109.5 ?
    C9 C10 H10B . . 109.5 ?
    H10C C10 H10B . . 109.5 ?
    C9 C10 H10A . . 109.5 ?
    H10C C10 H10A . . 109.5 ?
    H10B C10 H10A . . 109.5 ?
    C12 C11 C9 . . 119.35(18) ?
    C12 C11 H11 . . 120.3 ?
    C9 C11 H11 . . 120.3 ?
    N2 C12 C11 . . 123.24(18) ?
    N2 C12 H12 . . 118.4 ?
    C11 C12 H12 . . 118.4 ?
    C1 N1 C6 . . 118.65(17) ?
    C1 N1 Zn1 . . 126.65(14) ?
    C6 N1 Zn1 . . 114.51(12) ?
    C12 N2 C7 . . 118.13(18) ?
    C12 N2 Zn1 . . 125.71(14) ?
    C7 N2 Zn1 . . 116.15(13) ?
    O3 N3 O2 . . 123.01(19) ?
    O3 N3 O1 . . 119.53(18) ?
    O2 N3 O1 . . 117.46(18) ?
    O6 N4 O5 . . 124.81(17) ?
    O6 N4 O4 . . 117.51(17) ?
    O5 N4 O4 . . 117.68(17) ?
    N3 O1 Zn1 . . 103.06(12) ?
    N4 O4 Zn1 . . 114.88(12) ?
    Zn1 O7 H7A . . 116(2) ?
    Zn1 O7 H7B . . 118(2) ?
    H7A O7 H7B . . 105(3) ?
    O4 Zn1 N2 . . 98.18(7) ?
    O4 Zn1 O7 . . 90.28(6) ?
    N2 Zn1 O7 . . 91.88(6) ?
    O4 Zn1 O1 . . 115.06(6) ?
    N2 Zn1 O1 . . 146.72(6) ?
    O7 Zn1 O1 . . 89.42(6) ?
    O4 Zn1 N1 . . 103.76(6) ?
    N2 Zn1 N1 . . 78.38(6) ?
    O7 Zn1 N1 . . 163.82(7) ?
    O1 Zn1 N1 . . 91.77(6) ?
loop_
    _geom_torsion_atom_site_label_1
    _geom_torsion_atom_site_label_2
    _geom_torsion_atom_site_label_3
    _geom_torsion_atom_site_label_4
    _geom_torsion_site_symmetry_1
    _geom_torsion_site_symmetry_2
    _geom_torsion_site_symmetry_3
    _geom_torsion_site_symmetry_4
    _geom_torsion
    _geom_torsion_publ_flag
    N1 C1 C2 C3 . . . . 1.2(3) ?
    C1 C2 C3 C5 . . . . -1.2(3) ?
    C1 C2 C3 C4 . . . . 179.8(2) ?
    C2 C3 C5 C6 . . . . 0.1(3) ?
    C4 C3 C5 C6 . . . . 179.08(19) ?
    C3 C5 C6 N1 . . . . 1.1(3) ?
    C3 C5 C6 C7 . . . . -178.21(18) ?
    N1 C6 C7 N2 . . . . 2.1(2) ?
    C5 C6 C7 N2 . . . . -178.61(18) ?
    N1 C6 C7 C8 . . . . -176.59(18) ?
    C5 C6 C7 C8 . . . . 2.7(3) ?
    N2 C7 C8 C9 . . . . -0.7(3) ?
    C6 C7 C8 C9 . . . . 177.87(18) ?
    C7 C8 C9 C11 . . . . -0.7(3) ?
    C7 C8 C9 C10 . . . . 179.82(19) ?
    C8 C9 C11 C12 . . . . 1.3(3) ?
    C10 C9 C11 C12 . . . . -179.2(2) ?
    C9 C11 C12 N2 . . . . -0.6(3) ?
    C2 C1 N1 C6 . . . . 0.0(3) ?
    C2 C1 N1 Zn1 . . . . -174.67(16) ?
    C5 C6 N1 C1 . . . . -1.1(3) ?
    C7 C6 N1 C1 . . . . 178.23(17) ?
    C5 C6 N1 Zn1 . . . . 174.17(14) ?
    C7 C6 N1 Zn1 . . . . -6.5(2) ?
    C11 C12 N2 C7 . . . . -0.8(3) ?
    C11 C12 N2 Zn1 . . . . 178.30(16) ?
    C8 C7 N2 C12 . . . . 1.4(3) ?
    C6 C7 N2 C12 . . . . -177.27(17) ?
    C8 C7 N2 Zn1 . . . . -177.75(14) ?
    C6 C7 N2 Zn1 . . . . 3.6(2) ?
    O3 N3 O1 Zn1 . . . . -179.98(15) ?
    O2 N3 O1 Zn1 . . . . 0.18(19) ?
    O6 N4 O4 Zn1 . . . . -176.91(15) ?
    O5 N4 O4 Zn1 . . . . 3.7(2) ?
    N4 O4 Zn1 N2 . . . . 147.48(13) ?
    N4 O4 Zn1 O7 . . . . -120.58(14) ?
    N4 O4 Zn1 O1 . . . . -31.09(15) ?
    N4 O4 Zn1 N1 . . . . 67.52(14) ?
    C12 N2 Zn1 O4 . . . . 73.10(18) ?
    C7 N2 Zn1 O4 . . . . -107.81(14) ?
    C12 N2 Zn1 O7 . . . . -17.46(18) ?
    C7 N2 Zn1 O7 . . . . 161.64(15) ?
    C12 N2 Zn1 O1 . . . . -109.26(19) ?
    C7 N2 Zn1 O1 . . . . 69.83(18) ?
    C12 N2 Zn1 N1 . . . . 175.56(18) ?
    C7 N2 Zn1 N1 . . . . -5.34(14) ?
    N3 O1 Zn1 O4 . . . . -170.58(10) ?
    N3 O1 Zn1 N2 . . . . 12.00(17) ?
    N3 O1 Zn1 O7 . . . . -80.55(12) ?
    N3 O1 Zn1 N1 . . . . 83.32(12) ?
    C1 N1 Zn1 O4 . . . . -83.06(18) ?
    C6 N1 Zn1 O4 . . . . 102.12(14) ?
    C1 N1 Zn1 N2 . . . . -178.76(19) ?
    C6 N1 Zn1 N2 . . . . 6.43(14) ?
    C1 N1 Zn1 O7 . . . . 127.3(2) ?
    C6 N1 Zn1 O7 . . . . -47.5(3) ?
    C1 N1 Zn1 O1 . . . . 33.29(18) ?
    C6 N1 Zn1 O1 . . . . -141.52(14) ?
loop_
    _geom_hbond_atom_site_label_D
    _geom_hbond_atom_site_label_H
    _geom_hbond_atom_site_label_A
    _geom_hbond_site_symmetry_A
    _geom_hbond_distance_DH
    _geom_hbond_distance_HA
    _geom_hbond_distance_DA
    _geom_hbond_angle_DHA
    _geom_hbond_publ_flag
    O7 H7A O4 2_555 0.85(3) 1.90(3) 2.724(2) 163(3) yes
    O7 H7B O3 2_545 0.87(4) 1.94(4) 2.799(2) 174(3) yes
    C5 H5 O2 3_655 0.93 2.53 3.420(2) 161 yes
    C8 H8 O2 3_655 0.93 2.36 3.230(2) 156 yes
    C11 H11 O6 4_444 0.93 2.44 3.284(3) 151 yes
_iucr_refine_instructions_details
;
TITL
CELL  0.71073 10.92660  8.57170 16.80730 90.00000 97.87300 90.00000
ZERR 4  0.00050  0.00030  0.00070  0.00000  0.00400  0.00000
LATT 1
SYMM -X+ 0.50000, Y+ 0.50000, -Z+ 0.50000
SFAC C H N O ZN CL
UNIT 4 4 4 4 4 4
PLAN 30
FMAP 2
L.S. 2
BOND $H
CONF
ACTA
FVAR  0.39246
WGHT  0.04180   0.59250
C1    1 0.662954 0.075901 0.211881  11.000000 0.018760 0.026260 =
        0.021700 -0.005370 0.002200 -0.002680
AFIX 43
H1    2 0.659816 0.139732 0.256299  11.000000 -1.200000
AFIX 0
C2    1 0.775576 0.054498 0.184050  11.000000 0.014900 0.029070 =
        0.025870 -0.000310 0.000240 -0.004190
AFIX 43
H2    2 0.846520 0.101796 0.210183  11.000000 -1.200000
AFIX 0
C3    1 0.781662 -0.038765 0.116378  11.000000 0.011700 0.021670 =
        0.024630 0.005930 0.003130 0.002140
C4    1 0.901598 -0.065242 0.083737  11.000000 0.013180 0.031390 =
        0.035970 0.002200 0.006440 0.000910
AFIX 137
H4A   2 0.951369 -0.137947 0.117500  11.000000 -1.200000
H4B   2 0.945010 0.031934 0.082628  11.000000 -1.200000
H4C   2 0.884889 -0.106595 0.030269  11.000000 -1.200000
AFIX 0
C5    1 0.672770 -0.108699 0.080836  11.000000 0.015220 0.019060 =
        0.020340 0.001110 0.004650 0.001500
AFIX 43
H5    2 0.673190 -0.171642 0.035804  11.000000 -1.200000
AFIX 0
C6    1 0.563066 -0.084403 0.112731  11.000000 0.013290 0.017470 =
        0.015690 0.003240 0.002470 0.001700
C7    1 0.443642 -0.159381 0.079087  11.000000 0.010550 0.020990 =
        0.015840 0.002470 0.002400 -0.000170
C8    1 0.432691 -0.263939 0.015715  11.000000 0.015170 0.020740 =
        0.018180 0.001060 0.004660 0.000650
AFIX 43
H8    2 0.501266 -0.287925 -0.009193  11.000000 -1.200000
AFIX 0
C9    1 0.318734 -0.333477 -0.010870  11.000000 0.018460 0.021230 =
        0.016400 0.001930 0.000870 -0.000800
C10   1 0.303387 -0.446939 -0.079531  11.000000 0.026840 0.026340 =
        0.028320 -0.005840 0.000310 -0.003170
AFIX 137
H10C  2 0.253114 -0.532850 -0.066843  11.000000 -1.200000
H10B  2 0.382975 -0.484924 -0.088579  11.000000 -1.200000
H10A  2 0.264257 -0.395616 -0.127088  11.000000 -1.200000
AFIX 0
C11   1 0.219389 -0.294434 0.029243  11.000000 0.014160 0.029500 =
        0.021540 0.002190 -0.000590 -0.002230
AFIX 43
H11   2 0.142287 -0.339559 0.014209  11.000000 -1.200000
AFIX 0
C12   1 0.236558 -0.188613 0.091211  11.000000 0.010630 0.036790 =
        0.020900 0.000730 0.002590 -0.000280
AFIX 43
H12   2 0.169290 -0.163007 0.117074  11.000000 -1.200000
AFIX 0
N1    3 0.558387 0.008125 0.177227  11.000000 0.013920 0.021010 =
        0.018870 -0.000530 0.002620 0.000980
N2    3 0.345795 -0.120301 0.116277  11.000000 0.011230 0.025000 =
        0.017850 -0.000760 0.002450 0.001470
N3    3 0.399266 0.347478 0.168424  11.000000 0.019040 0.026370 =
        0.023220 0.003070 0.009930 0.003790
N4    3 0.442996 -0.061097 0.367756  11.000000 0.016000 0.024800 =
        0.018930 -0.000260 -0.000600 0.000500
O1    4 0.417790 0.278257 0.236813  11.000000 0.025510 0.021840 =
        0.018220 0.002390 0.005530 0.002060
O2    4 0.365720 0.265586 0.108001  11.000000 0.026870 0.040860 =
        0.019460 -0.003310 0.006260 0.002240
O3    4 0.414771 0.490221 0.164961  11.000000 0.035990 0.025690 =
        0.037020 0.009510 0.018520 0.002860
O4    4 0.370605 -0.100093 0.302174  11.000000 0.020910 0.026220 =
        0.018490 0.001260 -0.002940 -0.005610
O5    4 0.502461 0.060731 0.366784  11.000000 0.028140 0.027280 =
        0.029870 -0.002320 0.001150 -0.010200
O6    4 0.445735 -0.147856 0.425776  11.000000 0.038760 0.039470 =
        0.025720 0.013330 -0.010340 -0.009140
O7    4 0.191442 0.091990 0.201784  11.000000 0.018170 0.022930 =
        0.033320 0.005250 0.010180 0.005610
H7A   2 0.169263 0.184587 0.190509  11.000000 0.035570
H7B   2 0.155691 0.066965 0.243045  11.000000 0.057620
ZN1   5 0.378585 0.044353 0.207009  11.000000 0.014350 0.020350 =
        0.017320 -0.000140 0.004760 0.002080
HKLF 4
REM
REM R1    0.0371 FOR   3596 FO > 4SIG(FO)  AND  0.0475 FOR ALL   4193 DATA
REM    227 PARAMETERS REFINED USING      0 RESTRAINTS
REM HIGHEST DIFFERENCE PEAK  0.496,  DEEPEST HOLE -0.648,  1-SIGMA LEVEL  0.075
END
;
