# Supplementary material for: Aqua­(4,4′-dimethyl-2,2′-bipyridine-κ2 N,N′)(nitrato-κO)(nitrato-κ2 O,O′)zinc
Source: Acta Crystallogr Sect E Struct Rep Online. 2011 Nov 30;67(Pt 12):m1866–7. doi: 10.1107/S1600536811050227 (PMC3238756; doi:10.1107/S1600536811050227)
Supplement: Supplementary file 2 [file e-67-m1866-Isup2.hkl]

# 
# h,k,l, Fc-squared, Fo-squared, sigma(Fo-squared) and status flag 
# 
data_I
_shelx_title ' KHC195 KHAVASI' 
_shelx_refln_list_code          4 
_shelx_F_calc_maximum      241.70 
_exptl_crystal_F_000       276.00 
_reflns_d_resolution_high  0.7289 
 
loop_ 
 _symmetry_equiv_pos_as_xyz 
 'x, y, z' 
 '-x+1/2, y+1/2, -z+1/2' 
 '-x, -y, -z' 
 'x-1/2, -y-1/2, z-1/2' 
 
_cell_length_a    10.9266 
_cell_length_b     8.5717 
_cell_length_c    16.8073 
_cell_angle_alpha  90.000 
_cell_angle_beta   97.873 
_cell_angle_gamma  90.000 
 
_shelx_F_squared_multiplier     1.000 
 
loop_ 
 _refln_index_h 
 _refln_index_k 
 _refln_index_l 
 _refln_F_squared_calc 
 _refln_F_squared_meas 
 _refln_F_squared_sigma 
 _refln_observed_status 
   2   0   0       72.89      119.24     20.52 o 
   4   0   0    20026.87    21307.93     59.47 o 
   6   0   0     1752.65     1831.25     80.70 o 
   8   0   0      440.03      473.99     22.04 o 
  10   0   0        5.47       13.10     23.18 o 
  12   0   0      984.48      944.39     20.37 o 
  14   0   0       38.41       99.95     21.64 o 
   1   1   0    20129.72    20108.82    359.86 o 
   2   1   0       76.32       85.96     15.01 o 
   3   1   0       33.28       61.34     13.21 o 
   4   1   0        4.85       17.99     12.74 o 
   5   1   0     4531.42     4794.32     52.57 o 
   6   1   0     2335.84     2413.60     40.55 o 
   7   1   0     6639.78     6866.45     73.10 o 
   8   1   0     1101.96     1115.86     25.28 o 
   9   1   0       18.52       32.01     12.51 o 
  10   1   0      933.88      941.17     17.25 o 
  11   1   0     1648.56     1662.60     26.72 o 
  12   1   0        6.76       16.20     19.53 o 
  13   1   0      386.36      368.98     31.84 o 
  14   1   0       71.42       70.98     15.39 o 
   0   2   0    23105.51    21376.49    214.70 o 
   1   2   0      601.75      538.33     21.56 o 
   2   2   0      205.42      202.26     15.18 o 
   3   2   0     1544.54     1724.83     21.53 o 
   4   2   0     3013.10     3099.92     29.94 o 
   5   2   0     1625.09     1692.77     28.72 o 
   6   2   0        0.65        8.68     12.37 o 
   7   2   0       84.66       71.58     11.50 o 
   8   2   0     1452.01     1392.10     55.83 o 
   9   2   0      313.35      318.26     17.10 o 
  10   2   0      306.93      314.97     13.48 o 
  11   2   0     1316.35     1225.75     54.82 o 
  12   2   0      990.98      960.07     24.61 o 
  13   2   0        2.51       -2.92     14.07 o 
  14   2   0       23.69       29.36     23.49 o 
   1   3   0     1758.03     1551.53     55.33 o 
   2   3   0      966.70     1017.22     21.37 o 
   3   3   0      408.60      389.90     13.68 o 
   4   3   0     1182.14     1334.87     13.87 o 
   5   3   0     1987.82     1927.10     21.85 o 
   6   3   0     2101.55     2120.60     38.64 o 
   7   3   0     1244.35     1192.25     16.50 o 
   8   3   0       76.27       92.83     12.37 o 
   9   3   0      767.68      747.27     29.81 o 
  10   3   0      482.53      492.11     24.88 o 
  11   3   0        5.90       14.54     11.53 o 
  12   3   0       69.96       75.88     13.49 o 
  13   3   0      438.71      450.05     13.98 o 
  14   3   0      272.34      311.45     26.65 o 
   0   4   0      442.84      423.56     29.35 o 
   1   4   0     5137.25     4857.57    115.47 o 
   2   4   0      518.79      568.34     18.82 o 
   3   4   0     4682.52     4669.17    169.56 o 
   4   4   0      282.24      264.14     13.49 o 
   5   4   0      529.17      507.57     15.28 o 
   6   4   0     1687.86     1789.71     41.78 o 
   7   4   0     2660.63     2597.18     58.39 o 
   8   4   0      640.28      644.85     18.72 o 
   9   4   0       54.79       57.01     11.98 o 
  10   4   0       85.64      119.98     20.87 o 
  11   4   0     1161.10     1116.08     27.80 o 
  12   4   0      283.04      303.84     14.05 o 
  13   4   0       48.53       87.38     23.38 o 
   1   5   0     1518.17     1634.48     68.63 o 
   2   5   0     5278.37     5042.05     87.66 o 
   3   5   0      126.84      144.11     13.85 o 
   4   5   0      211.58      206.55     12.59 o 
   5   5   0      196.20      197.23     12.23 o 
   6   5   0     3341.74     3204.31     70.19 o 
   7   5   0       46.77       44.99     12.77 o 
   8   5   0        5.04        4.36     11.76 o 
   9   5   0      187.98      181.38     13.90 o 
  10   5   0     1412.37     1364.85     42.92 o 
  11   5   0       42.42       61.39     12.96 o 
  12   5   0        5.86        5.53     15.94 o 
  13   5   0      311.84      314.17     15.80 o 
   0   6   0     1096.70     1116.94     31.36 o 
   1   6   0     2331.19     2109.84     21.08 o 
   2   6   0       62.86       90.04     16.73 o 
   3   6   0     1737.67     1594.09     68.99 o 
   4   6   0      291.65      273.94     17.24 o 
   5   6   0     1834.53     1725.87     41.38 o 
   6   6   0      287.88      321.25     16.31 o 
   7   6   0     1509.44     1440.34     50.42 o 
   8   6   0       71.31       88.25     15.88 o 
   9   6   0      382.52      410.80     18.92 o 
  10   6   0       27.01       12.93     15.03 o 
  11   6   0     1099.03     1063.86     46.40 o 
  12   6   0        0.33      -15.70     19.01 o 
   1   7   0       90.28       92.41     15.03 o 
   2   7   0     2263.87     2163.49     41.34 o 
   3   7   0       24.97       36.73     13.99 o 
   4   7   0        4.08        7.90     14.24 o 
   5   7   0      111.48      128.89     13.33 o 
   6   7   0     2818.88     2805.31     26.00 o 
   7   7   0      398.96      375.04     14.76 o 
   8   7   0      159.97      124.38     13.07 o 
   9   7   0      292.08      271.98     18.58 o 
  10   7   0     1274.64     1290.67     47.03 o 
  11   7   0        7.95       24.89     19.35 o 
   0   8   0     1249.22     1198.93     25.97 o 
   1   8   0      451.91      407.01     16.76 o 
   2   8   0       99.60      111.93     20.65 o 
   3   8   0      194.64      211.64     13.49 o 
   4   8   0        5.43       18.44     13.52 o 
   5   8   0     1891.33     1836.65     53.43 o 
   6   8   0        3.68       17.69     15.54 o 
   7   8   0      863.57      883.83     22.82 o 
   8   8   0      499.58      540.05     20.74 o 
   9   8   0      497.31      479.92     21.38 o 
  10   8   0      176.98      214.30     21.85 o 
   1   9   0      906.75      899.18     22.41 o 
   2   9   0      585.86      552.78     19.59 o 
   3   9   0       57.64       82.33     21.14 o 
   4   9   0       67.34       65.63     16.19 o 
   5   9   0      971.32      907.54     24.86 o 
   6   9   0     1289.69     1288.99     32.00 o 
   7   9   0      110.53      140.83     20.34 o 
   8   9   0        0.06       42.22     18.13 o 
   9   9   0       91.82      121.27     22.01 o 
   0  10   0     1026.42     1083.05     66.58 o 
   1  10   0       11.19       10.56     17.29 o 
   2  10   0       67.23       75.17     21.82 o 
   3  10   0       24.90       -1.89     16.89 o 
   4  10   0      392.36      451.21     21.49 o 
   5  10   0        5.81       20.10     36.07 o 
   6  10   0       41.31       47.79     16.20 o 
   7  10   0       21.17       15.74     17.77 o 
   1  11   0       81.19      137.34     37.63 o 
   2  11   0       88.63      126.40     29.89 o 
   3  11   0      149.74      180.85     20.53 o 
   4  11   0        0.86       36.74     24.09 o 
   5  11   0      112.09      122.02     20.18 o 
 -13   0   1       26.38       30.72     23.29 o 
 -11   0   1      845.47      825.16     22.84 o 
  -9   0   1     3251.21     3169.36     40.51 o 
  -7   0   1     9786.45    10176.94    244.63 o 
  -5   0   1      311.90      333.66     19.80 o 
  -3   0   1    58420.22    64923.04    167.11 o 
  -1   0   1     4092.53     4658.88     80.96 o 
   1   0   1    37242.38    40388.92   1732.41 o 
   3   0   1     8997.08     9530.51    210.71 o 
   5   0   1    12095.72    13321.91     80.25 o 
   7   0   1     2933.59     3091.44     71.16 o 
   9   0   1       18.09       16.60     24.77 o 
  11   0   1     1976.34     1982.60     87.32 o 
  13   0   1      753.47      734.46    101.90 o 
 -14   1   1      635.83      600.12     27.70 o 
 -13   1   1        1.06       12.77     20.88 o 
 -12   1   1       39.48       45.50     12.77 o 
 -11   1   1      249.03      246.20     12.91 o 
 -10   1   1     6402.58     6234.59    108.97 o 
  -9   1   1     1464.79     1472.05     26.44 o 
  -8   1   1      452.48      471.02     12.36 o 
  -7   1   1        4.52       12.62     13.94 o 
  -6   1   1     5366.15     5613.74     48.84 o 
  -5   1   1     4066.42     4367.82     78.56 o 
  -4   1   1      763.45      701.63     13.00 o 
  -3   1   1     2041.34     2209.43     19.21 o 
  -2   1   1    13154.17    13602.90     90.14 o 
  -1   1   1      352.81      365.83     18.00 o 
   0   1   1     1258.69     1123.69     25.76 o 
   1   1   1     3111.55     3175.93     49.71 o 
   2   1   1     2060.58     2004.20     63.62 o 
   3   1   1     5923.33     6616.19     63.58 o 
   4   1   1     1557.75     1725.66     23.35 o 
   5   1   1      403.40      374.91     12.28 o 
   6   1   1     6930.62     7765.83     84.95 o 
   7   1   1      387.10      407.18     26.01 o 
   8   1   1        9.77       15.88     17.40 o 
   9   1   1      695.80      670.32     17.90 o 
  10   1   1     3757.43     3859.55     76.20 o 
  11   1   1       47.55       46.24     13.70 o 
  12   1   1       52.97       62.51     27.84 o 
  13   1   1        7.98       35.22     18.32 o 
  14   1   1      803.29      705.63     25.32 o 
 -14   2   1      238.33      260.58     16.83 o 
 -13   2   1        4.79       56.75     14.57 o 
 -12   2   1      220.63      258.15     15.92 o 
 -11   2   1     1674.55     1565.60     36.58 o 
 -10   2   1      246.54      256.70     13.19 o 
  -9   2   1      281.00      266.03     13.16 o 
  -8   2   1     1446.28     1476.02     15.41 o 
  -7   2   1     1387.85     1427.14     15.11 o 
  -6   2   1     2176.52     2331.97     22.37 o 
  -5   2   1     3257.53     3663.32     22.80 o 
  -4   2   1       10.78       28.31     12.35 o 
  -3   2   1     4586.42     4499.41     83.12 o 
  -2   2   1      168.76      179.65     19.49 o 
  -1   2   1      292.89      252.40     27.54 o 
   0   2   1      620.29      642.85     22.22 o 
   1   2   1      819.25      938.03     24.86 o 
   2   2   1     2759.97     2849.06     24.61 o 
   3   2   1      835.29      858.28     14.82 o 
   4   2   1       16.24       22.10     10.36 o 
   5   2   1     4844.66     5327.98     23.53 o 
   6   2   1      210.04      198.49     11.83 o 
   7   2   1     1798.49     1835.28     24.79 o 
   8   2   1      525.54      507.50     26.45 o 
   9   2   1     1002.04     1062.23     18.48 o 
  10   2   1      426.67      412.70     12.48 o 
  11   2   1      689.92      653.33     27.24 o 
  12   2   1      214.47      243.04     13.27 o 
  13   2   1      200.91      202.47     21.62 o 
  14   2   1       20.72       36.36     24.62 o 
 -14   3   1      105.67      138.21     25.80 o 
 -13   3   1      575.82      532.00     25.68 o 
 -12   3   1      692.19      677.32     15.01 o 
 -11   3   1        2.99       32.99     19.93 o 
 -10   3   1      747.46      740.49     53.61 o 
  -9   3   1     1010.60      985.77     14.33 o 
  -8   3   1      979.56     1054.69     22.94 o 
  -7   3   1      789.02      788.87     19.33 o 
  -6   3   1     1509.43     1516.94     26.77 o 
  -5   3   1       12.16       23.24     11.04 o 
  -4   3   1       48.05       92.35     11.52 o 
  -3   3   1     1587.94     1656.94     32.16 o 
  -2   3   1     3254.25     3027.17     22.92 o 
  -1   3   1     2376.59     2298.88    109.00 o 
   0   3   1      967.89     1087.86     24.80 o 
   1   3   1      993.49     1053.29     70.67 o 
   2   3   1     3225.18     2855.53    112.82 o 
   3   3   1     1584.48     1492.26     32.54 o 
   4   3   1     1730.13     1794.59     29.14 o 
   5   3   1     3370.33     3461.31     74.19 o 
   6   3   1     3204.22     3204.94     59.40 o 
   7   3   1     2327.29     2399.82     33.08 o 
   8   3   1      337.53      306.48     15.84 o 
   9   3   1     2452.01     2278.59     36.95 o 
  10   3   1     2014.01     1970.23     37.38 o 
  11   3   1        8.26       29.30     11.62 o 
  12   3   1        6.04       40.26     17.58 o 
  13   3   1      203.15      219.41     14.61 o 
  14   3   1       96.83      104.69     14.69 o 
 -14   4   1      637.88      516.04     74.92 o 
 -13   4   1       55.29       75.19     13.63 o 
 -12   4   1      549.52      567.24     30.90 o 
 -11   4   1      126.74      131.70     10.94 o 
 -10   4   1      660.49      659.14     20.69 o 
  -9   4   1        1.10       21.79     11.51 o 
  -8   4   1     2314.19     2261.06     53.44 o 
  -7   4   1      805.52      786.57     15.50 o 
  -6   4   1       82.11       89.25     11.39 o 
  -5   4   1      124.84      112.18     11.32 o 
  -4   4   1     1652.21     1399.69     43.15 o 
  -3   4   1      473.34      423.70     15.49 o 
  -2   4   1      841.05      814.31     17.01 o 
  -1   4   1      398.90      368.60     19.59 o 
   0   4   1    12146.37    11095.51     59.08 o 
   1   4   1     1611.79     1441.78     35.25 o 
   2   4   1      613.38      573.21     12.89 o 
   3   4   1     1746.23     1785.22     55.45 o 
   4   4   1     3691.49     3669.94     55.32 o 
   5   4   1     2490.78     2603.52     38.27 o 
   6   4   1       90.70      106.81     14.32 o 
   7   4   1      780.79      741.03     11.30 o 
   8   4   1     2214.86     2245.79     39.84 o 
   9   4   1      121.36      117.33     10.57 o 
  10   4   1        0.09       -9.09     11.45 o 
  11   4   1        1.12       12.26     12.69 o 
  12   4   1      125.38      132.86     12.93 o 
  13   4   1       15.42       28.00     13.90 o 
 -13   5   1      492.70      453.96     13.27 o 
 -12   5   1      253.06      245.50     12.69 o 
 -11   5   1       55.66       46.96     12.63 o 
 -10   5   1       24.91       28.24     11.35 o 
  -9   5   1     1917.78     1774.39     42.61 o 
  -8   5   1       42.52       47.40     14.39 o 
  -7   5   1      620.36      640.94     13.13 o 
  -6   5   1      191.58      201.86     15.03 o 
  -5   5   1     3632.85     3410.24     77.48 o 
  -4   5   1     2545.56     2607.40     57.70 o 
  -3   5   1      755.12      637.91     17.21 o 
  -2   5   1      775.74      781.47     40.55 o 
  -1   5   1    10573.60    10788.29    229.15 o 
   0   5   1      882.56      916.75     87.06 o 
   1   5   1     2332.08     2253.75     84.57 o 
   2   5   1       80.84       90.84     11.79 o 
   3   5   1     3837.68     3647.22     76.66 o 
   4   5   1      378.92      429.55     26.72 o 
   5   5   1      609.30      526.78     14.26 o 
   6   5   1        1.03       13.88     12.55 o 
   7   5   1     2359.55     2357.05     31.23 o 
   8   5   1      358.26      319.88     13.54 o 
   9   5   1      381.66      401.52     20.12 o 
  10   5   1        9.90       27.82     12.53 o 
  11   5   1      279.12      322.36     31.88 o 
  12   5   1        3.95       17.04     14.50 o 
  13   5   1      192.08      188.15     25.36 o 
 -12   6   1      543.55      528.12     38.73 o 
 -11   6   1      296.06      300.92     20.83 o 
 -10   6   1       37.87       46.32     14.77 o 
  -9   6   1       60.76       95.53     24.43 o 
  -8   6   1     2733.37     2708.09     41.39 o 
  -7   6   1        1.39       39.86     12.45 o 
  -6   6   1        3.70       18.61     23.94 o 
  -5   6   1      123.93      118.69     12.38 o 
  -4   6   1     2503.87     2368.14    114.80 o 
  -3   6   1       60.92       60.94     13.54 o 
  -2   6   1      300.26      271.94     16.78 o 
  -1   6   1      136.58      143.96     17.50 o 
   0   6   1     4133.53     4006.84     36.62 o 
   1   6   1        7.68       -3.76     14.34 o 
   2   6   1       55.87       36.68     12.93 o 
   3   6   1        0.48        8.44     16.51 o 
   4   6   1     3246.81     3089.30     79.01 o 
   5   6   1       95.90       88.28     14.00 o 
   6   6   1      357.75      341.24     12.53 o 
   7   6   1       11.70        6.60     14.46 o 
   8   6   1     1769.45     1880.54     67.31 o 
   9   6   1        0.05       45.66     16.00 o 
  10   6   1       11.77       17.14     14.61 o 
  11   6   1        1.02       48.93     20.52 o 
  12   6   1      518.27      507.70     16.14 o 
 -12   7   1        1.89       52.46     38.37 o 
 -11   7   1       13.35       44.21     15.64 o 
 -10   7   1      119.49      152.89     21.52 o 
  -9   7   1     1155.34     1135.38     20.08 o 
  -8   7   1      343.91      323.35     18.95 o 
  -7   7   1       48.72       95.53     17.95 o 
  -6   7   1       24.26       20.50     13.08 o 
  -5   7   1      705.95      788.84     37.67 o 
  -4   7   1      603.06      571.48     27.13 o 
  -3   7   1      802.16      684.76     23.02 o 
  -2   7   1      413.63      435.43     15.02 o 
  -1   7   1     1827.57     1853.95     53.47 o 
   0   7   1        0.30       33.62     19.69 o 
   1   7   1     2915.91     2835.09    143.13 o 
   2   7   1      196.08      182.96     13.64 o 
   3   7   1     3843.66     3710.30     63.64 o 
   4   7   1        0.79       45.22     16.29 o 
   5   7   1      571.85      585.44     17.57 o 
   6   7   1      580.14      595.93     15.98 o 
   7   7   1     1185.48     1153.94     17.80 o 
   8   7   1      127.95      118.21     18.96 o 
   9   7   1      426.48      443.35     26.79 o 
  10   7   1      567.10      539.68     31.51 o 
  11   7   1      241.58      232.40     14.94 o 
 -10   8   1       39.93       58.18     18.74 o 
  -9   8   1       90.88       81.09     24.27 o 
  -8   8   1     1019.06      981.09     52.72 o 
  -7   8   1      243.08      262.12     25.24 o 
  -6   8   1      185.58      230.70     17.04 o 
  -5   8   1        4.66       20.37     12.60 o 
  -4   8   1     2658.32     2583.31     50.69 o 
  -3   8   1      340.22      366.73     31.74 o 
  -2   8   1      246.13      217.73     49.57 o 
  -1   8   1      331.93      321.79     15.93 o 
   0   8   1     1054.84      982.00     16.22 o 
   1   8   1       68.37       59.11     15.74 o 
   2   8   1        4.54       36.09     18.62 o 
   3   8   1      150.33      165.35     12.49 o 
   4   8   1      547.93      568.42     19.08 o 
   5   8   1       68.05       94.09     16.73 o 
   6   8   1        1.12       55.34     15.61 o 
   7   8   1       20.79       25.30     20.27 o 
   8   8   1      714.81      728.81     16.49 o 
   9   8   1      111.45      147.03     20.19 o 
  10   8   1      164.48      167.40     28.39 o 
  -9   9   1      348.69      359.44     22.10 o 
  -8   9   1      643.27      634.08     49.84 o 
  -7   9   1       42.77       40.28     19.03 o 
  -6   9   1      167.98      183.94     15.20 o 
  -5   9   1      378.31      402.41     25.31 o 
  -4   9   1      471.97      475.12     18.44 o 
  -3   9   1      598.13      591.73     26.28 o 
  -2   9   1     1519.37     1635.02     27.17 o 
  -1   9   1      892.14      853.95     36.81 o 
   0   9   1       14.43       36.28     17.34 o 
   1   9   1      234.80      234.08     19.95 o 
   2   9   1     1696.36     1658.78     72.41 o 
   3   9   1      141.30      138.08     15.82 o 
   4   9   1       21.61       22.84     14.70 o 
   5   9   1      222.18      251.52     17.20 o 
   6   9   1      590.81      621.80     17.54 o 
   7   9   1      186.54      178.15     17.82 o 
   8   9   1        1.42      -16.81     20.35 o 
   9   9   1       23.01       -0.85     19.31 o 
  -7  10   1      231.48      259.96     28.25 o 
  -6  10   1      153.78      144.29     18.15 o 
  -5  10   1       36.29       66.64     15.95 o 
  -4  10   1        1.99       29.21     24.84 o 
  -3  10   1     1790.73     1682.80     32.03 o 
  -2  10   1       11.62       35.39     22.28 o 
  -1  10   1       70.71      101.47     20.49 o 
   0  10   1        1.21       17.19     17.75 o 
   1  10   1      127.64      104.22     17.73 o 
   2  10   1       44.18       85.63     19.13 o 
   3  10   1      368.66      352.08     17.87 o 
   4  10   1       95.81       74.16     24.79 o 
   5  10   1      200.54      205.77     15.96 o 
   6  10   1        2.04        3.60     18.28 o 
   7  10   1      118.83      119.14     16.90 o 
  -5  11   1       32.87       57.83     22.34 o 
  -4  11   1       22.71        3.09     19.27 o 
  -3  11   1       18.17       61.53     25.39 o 
  -2  11   1     1110.86     1145.86     34.06 o 
  -1  11   1       12.04       20.52     22.35 o 
   0  11   1       12.16       33.43     20.12 o 
   1  11   1        0.98      -11.17     16.77 o 
   2  11   1      499.80      471.12     19.20 o 
   3  11   1       83.66       73.33     15.11 o 
   4  11   1       81.16      115.21     32.82 o 
   5  11   1        0.02       20.47     27.24 o 
 -14   0   2       18.04       33.16     67.65 o 
 -12   0   2      379.98      373.02     53.50 o 
 -10   0   2     3611.04     3650.02    196.91 o 
  -8   0   2     1247.73     1234.92     61.35 o 
  -6   0   2    12160.43    13600.12     93.88 o 
  -4   0   2    10851.83    11104.92    108.42 o 
  -2   0   2     6996.71     8126.10    185.00 o 
   0   0   2    10605.48     9910.04    107.29 o 
   2   0   2     2409.62     2636.00     80.03 o 
   4   0   2    18458.64    20320.00     78.85 o 
   6   0   2     6204.23     6423.86    321.86 o 
   8   0   2     7714.49     7748.74    194.96 o 
  10   0   2      552.43      621.67     21.98 o 
  12   0   2     1372.71     1307.69     19.46 o 
  14   0   2      109.22       88.11     16.64 o 
 -14   1   2       11.96       22.49     14.97 o 
 -13   1   2      688.19      677.79     14.39 o 
 -12   1   2      436.47      396.75     17.34 o 
 -11   1   2       19.21       19.14     15.15 o 
 -10   1   2      310.35      336.74     12.30 o 
  -9   1   2     4100.42     4090.61     98.99 o 
  -8   1   2      673.88      704.27     22.63 o 
  -7   1   2     1682.44     1821.55     51.93 o 
  -6   1   2        6.18       15.87     12.68 o 
  -5   1   2    19062.55    20572.66    348.63 o 
  -4   1   2    16656.53    17960.13    339.00 o 
  -3   1   2    13602.91    14492.78    167.46 o 
  -2   1   2     1618.80     1783.66     39.96 o 
  -1   1   2     2196.38     2231.64     41.11 o 
   0   1   2      734.65      727.03     19.21 o 
   1   1   2     8826.09     9018.21    156.61 o 
   2   1   2     3814.10     3941.60     74.63 o 
   3   1   2       53.53       63.75     11.13 o 
   4   1   2      234.14      277.98     20.35 o 
   5   1   2      118.70      181.95     10.07 o 
   6   1   2      131.85      147.62     14.03 o 
   7   1   2     4619.73     4489.17     88.06 o 
   8   1   2        1.87       19.71     10.61 o 
   9   1   2      107.97      130.64     18.60 o 
  10   1   2        1.31        1.43     17.08 o 
  11   1   2     1944.67     2065.32     55.92 o 
  12   1   2      142.65      147.25     15.36 o 
  13   1   2      679.29      666.16     13.68 o 
  14   1   2      123.20      132.02     22.04 o 
 -14   2   2       83.55       94.98     28.03 o 
 -13   2   2        1.85       27.25     15.37 o 
 -12   2   2      480.86      492.43     29.87 o 
 -11   2   2     1290.10     1291.06     32.63 o 
 -10   2   2      865.50      920.46     12.48 o 
  -9   2   2        3.22       24.22     12.55 o 
  -8   2   2       24.60       29.90     11.35 o 
  -7   2   2      307.85      298.78     12.78 o 
  -6   2   2      821.06      868.50     18.76 o 
  -5   2   2     2407.87     2636.68     38.42 o 
  -4   2   2     4186.59     4440.00     32.16 o 
  -3   2   2       11.65        7.45     11.55 o 
  -2   2   2       11.90       12.70     15.76 o 
  -1   2   2      153.05      156.25     25.33 o 
   0   2   2    23438.63    22137.50    524.63 o 
   1   2   2     1509.84     1586.33     25.74 o 
   2   2   2      241.57      252.10     12.03 o 
   3   2   2      691.23      682.47     18.30 o 
   4   2   2     1477.55     1353.69     18.96 o 
   5   2   2     1580.39     1472.50     28.41 o 
   6   2   2      510.22      437.19     18.02 o 
   7   2   2      115.85      118.03     10.73 o 
   8   2   2     3833.89     3959.53     61.31 o 
   9   2   2      996.25      954.30     34.41 o 
  10   2   2     1473.07     1522.36     39.68 o 
  11   2   2       15.40       18.55     10.96 o 
  12   2   2     1353.78     1349.21     29.03 o 
  13   2   2      495.78      454.26     16.04 o 
  14   2   2       64.72       72.55     12.78 o 
 -14   3   2       15.55       23.82     18.89 o 
 -13   3   2      175.77      177.69     28.00 o 
 -12   3   2      856.54      857.86     41.30 o 
 -11   3   2      100.46      102.90     15.29 o 
 -10   3   2     2015.73     2047.31     43.79 o 
  -9   3   2      939.18      960.16     15.72 o 
  -8   3   2      586.05      541.94     12.38 o 
  -7   3   2      170.02      178.14     10.21 o 
  -6   3   2      358.43      317.58     12.91 o 
  -5   3   2     6812.96     7327.23     56.26 o 
  -4   3   2      404.46      369.80     17.78 o 
  -3   3   2        3.57        9.95     12.20 o 
  -2   3   2     1906.33     1799.72     35.38 o 
  -1   3   2     4715.45     4327.53     43.52 o 
   0   3   2      729.24      585.90     22.50 o 
   1   3   2     5592.45     5467.21     97.61 o 
   2   3   2       74.95      156.40     14.17 o 
   3   3   2     2363.07     2210.33     69.35 o 
   4   3   2      358.51      343.20     11.76 o 
   5   3   2        3.74       14.57     10.29 o 
   6   3   2     3852.36     3886.32     52.24 o 
   7   3   2      570.87      599.53     24.53 o 
   8   3   2      194.17      217.50     10.20 o 
   9   3   2       33.07       29.76     11.93 o 
  10   3   2     2261.12     2190.22     77.85 o 
  11   3   2     1643.75     1514.15     24.73 o 
  12   3   2      262.19      260.83     13.91 o 
  13   3   2      280.99      349.49     15.20 o 
  14   3   2      327.53      313.56     14.11 o 
 -14   4   2      142.06      142.41     14.97 o 
 -13   4   2      106.51       98.99     12.95 o 
 -12   4   2        4.76       31.18     14.98 o 
 -11   4   2     2087.97     1997.91     36.04 o 
 -10   4   2       71.96       94.75     11.32 o 
  -9   4   2      115.32      121.55     11.17 o 
  -8   4   2        4.56       31.38     15.08 o 
  -7   4   2     2258.92     2180.84     61.63 o 
  -6   4   2      702.48      629.02     22.76 o 
  -5   4   2      860.00      864.77     21.92 o 
  -4   4   2      809.68      763.87     20.84 o 
  -3   4   2     6145.52     6223.35    127.76 o 
  -2   4   2     5420.17     5666.59     33.35 o 
  -1   4   2      129.55      126.04     13.80 o 
   0   4   2     1381.28     1382.19     23.67 o 
   1   4   2     4968.42     4703.73    119.90 o 
   2   4   2      488.10      534.99     24.26 o 
   3   4   2        5.99       15.06     13.64 o 
   4   4   2      425.77      385.76     23.50 o 
   5   4   2     8478.56     8440.18     91.03 o 
   6   4   2        2.98       11.02      9.66 o 
   7   4   2      402.73      416.52     18.20 o 
   8   4   2      106.00      118.70     11.61 o 
   9   4   2      355.90      390.34     13.78 o 
  10   4   2      190.85      188.51     15.34 o 
  11   4   2      165.47      190.76     13.37 o 
  12   4   2       55.82       59.72     13.93 o 
  13   4   2      510.92      503.11     23.71 o 
 -13   5   2       27.07       31.07     15.37 o 
 -12   5   2      529.39      518.19     16.86 o 
 -11   5   2        8.22       22.24     11.13 o 
 -10   5   2     2539.96     2405.93     74.26 o 
  -9   5   2        5.86       43.27     13.91 o 
  -8   5   2     1266.06     1250.10     28.71 o 
  -7   5   2        6.75       17.32     13.19 o 
  -6   5   2     2714.10     2598.55     79.11 o 
  -5   5   2      163.75      184.76     15.32 o 
  -4   5   2     3337.07     3218.72    115.33 o 
  -3   5   2       17.86       41.32     13.33 o 
  -2   5   2     5818.15     5477.21    197.66 o 
  -1   5   2        1.15       30.25     13.27 o 
   0   5   2     2563.80     2454.66     25.48 o 
   1   5   2        2.95        3.00     13.50 o 
   2   5   2     1232.57     1106.56     45.45 o 
   3   5   2       53.15       61.83     13.59 o 
   4   5   2     1331.43     1177.71     31.02 o 
   5   5   2      243.37      208.38     11.80 o 
   6   5   2     1895.81     1972.07     33.00 o 
   7   5   2       37.47       55.34     12.74 o 
   8   5   2      134.13      113.32     14.12 o 
   9   5   2      288.15      245.46     11.48 o 
  10   5   2      338.64      351.68     13.92 o 
  11   5   2        9.20       18.38     16.91 o 
  12   5   2      176.06      177.30     16.84 o 
  13   5   2      107.94      120.71     16.10 o 
 -12   6   2       25.09        3.18     17.92 o 
 -11   6   2     1191.73     1098.50     50.26 o 
 -10   6   2      180.73      197.28     14.41 o 
  -9   6   2      705.14      670.30     45.06 o 
  -8   6   2        3.53       18.84     11.77 o 
  -7   6   2     1705.02     1747.85     49.99 o 
  -6   6   2       24.73       42.60     11.65 o 
  -5   6   2      625.89      627.77     23.59 o 
  -4   6   2       40.10       48.51     15.51 o 
  -3   6   2     4213.21     4003.54     93.71 o 
  -2   6   2      927.28     1085.91     50.68 o 
  -1   6   2        3.51       33.87     17.33 o 
   0   6   2      621.81      648.59     15.97 o 
   1   6   2     1760.21     1631.89     26.65 o 
   2   6   2       23.94       26.42     13.05 o 
   3   6   2        3.91        6.64     19.09 o 
   4   6   2        0.32      -14.27     14.27 o 
   5   6   2     4737.20     4739.59    132.08 o 
   6   6   2      545.38      566.07     20.87 o 
   7   6   2      709.64      675.59     16.39 o 
   8   6   2        3.92       40.80     25.68 o 
   9   6   2     1122.72     1096.26     33.39 o 
  10   6   2      146.42      170.42     16.09 o 
  11   6   2      157.30      165.62     13.59 o 
  12   6   2        0.69        6.28     15.52 o 
 -12   7   2      312.88      296.57     30.92 o 
 -11   7   2       75.06       49.14     25.02 o 
 -10   7   2      619.99      601.92     46.81 o 
  -9   7   2        4.35       21.46     15.66 o 
  -8   7   2       18.12       58.08     18.32 o 
  -7   7   2       44.99       51.08     17.92 o 
  -6   7   2     1035.70      996.75     30.69 o 
  -5   7   2      510.64      563.59     17.78 o 
  -4   7   2      267.90      263.49     11.98 o 
  -3   7   2        7.33       23.59     14.17 o 
  -2   7   2     2232.38     2113.80     68.69 o 
  -1   7   2      444.55      441.20     18.09 o 
   0   7   2      617.91      615.60     21.66 o 
   1   7   2      359.49      365.74     13.65 o 
   2   7   2     4054.07     4090.13    100.00 o 
   3   7   2      139.17      126.97     12.24 o 
   4   7   2     1879.58     1772.49     86.38 o 
   5   7   2      385.76      381.73     29.82 o 
   6   7   2     1038.79     1005.11     26.21 o 
   7   7   2      458.47      511.26     24.56 o 
   8   7   2        1.81       11.01     14.97 o 
   9   7   2       93.49      106.72     25.69 o 
  10   7   2      446.11      383.87     21.14 o 
  11   7   2      190.63      207.46     19.23 o 
 -10   8   2      108.26      160.37     18.54 o 
  -9   8   2      129.79       97.32     18.50 o 
  -8   8   2       75.97       64.01     16.70 o 
  -7   8   2      603.11      632.13     27.14 o 
  -6   8   2       53.15       86.06     27.81 o 
  -5   8   2       66.54      115.67     13.47 o 
  -4   8   2      329.77      342.98     19.00 o 
  -3   8   2     2494.07     2478.81     71.21 o 
  -2   8   2       19.85       46.22     16.77 o 
  -1   8   2       56.53       95.99     21.00 o 
   0   8   2      317.53      337.72     15.71 o 
   1   8   2     1394.86     1377.27     53.78 o 
   2   8   2        1.24       10.55     13.72 o 
   3   8   2      452.76      437.47     19.08 o 
   4   8   2      570.77      547.17     16.42 o 
   5   8   2      113.54      140.54     14.52 o 
   6   8   2      204.86      267.61     32.96 o 
   7   8   2      330.84      341.00     16.96 o 
   8   8   2      442.47      435.08     31.78 o 
   9   8   2      354.61      379.56     18.50 o 
  10   8   2      172.88      150.01     22.75 o 
  -9   9   2      309.26      318.60     22.78 o 
  -8   9   2      144.58      125.16     28.80 o 
  -7   9   2        6.57        8.83     20.09 o 
  -6   9   2       10.40       21.50     12.54 o 
  -5   9   2      335.74      314.05     14.82 o 
  -4   9   2       67.07       81.94     14.35 o 
  -3   9   2       98.31      100.88     15.48 o 
  -2   9   2      486.11      455.94     19.69 o 
  -1   9   2     1059.93     1003.73     35.97 o 
   0   9   2      366.79      343.34     14.79 o 
   1   9   2       45.79       58.09     16.31 o 
   2   9   2     1741.82     1683.97     44.28 o 
   3   9   2     1762.37     1696.01     42.42 o 
   4   9   2      171.49      153.31     14.86 o 
   5   9   2        1.43       -4.23     13.28 o 
   6   9   2      416.47      459.78     24.91 o 
   7   9   2      151.05      138.08     25.48 o 
   8   9   2       32.68       23.82     21.48 o 
   9   9   2      101.41      103.36     28.92 o 
  -7  10   2        2.53      -15.19     21.16 o 
  -6  10   2      126.25      148.88     15.80 o 
  -5  10   2      281.80      290.21     14.96 o 
  -4  10   2      300.54      324.13     17.66 o 
  -3  10   2       38.31       69.94     19.40 o 
  -2  10   2      405.14      475.77     27.69 o 
  -1  10   2        4.99       22.19     20.85 o 
   0  10   2      151.51      151.87     16.01 o 
   1  10   2       74.29       71.11     15.04 o 
   2  10   2      862.27      973.67     30.06 o 
   3  10   2       26.73       28.66     18.86 o 
   4  10   2      233.97      231.59     16.04 o 
   5  10   2      154.37      176.56     14.84 o 
   6  10   2       33.21       61.23     16.37 o 
   7  10   2       48.78       43.76     14.98 o 
  -5  11   2      408.31      396.64     23.93 o 
  -4  11   2        0.24       29.12     32.30 o 
  -3  11   2       14.10       38.18     15.24 o 
  -2  11   2      311.67      270.75     16.90 o 
  -1  11   2      347.86      335.46     20.22 o 
   0  11   2       14.16       27.23     19.25 o 
   1  11   2       40.94       54.08     18.07 o 
   2  11   2       37.66       53.80     24.15 o 
   3  11   2      811.49      856.39     43.95 o 
   4  11   2        0.17      -12.12     17.14 o 
 -13   0   3      355.30      340.17     20.05 o 
 -11   0   3     4346.14     4309.46     28.35 o 
  -9   0   3     2002.24     2121.03     97.94 o 
  -7   0   3     5250.96     5398.27    222.36 o 
  -5   0   3     4972.80     5543.79    234.96 o 
  -3   0   3     8985.53     9674.33    302.12 o 
  -1   0   3        1.31        6.51     23.89 o 
   1   0   3    17287.52    17492.32    549.27 o 
   3   0   3       24.03       23.35     14.95 o 
   5   0   3    26646.14    28647.04     62.14 o 
   7   0   3      563.08      627.69     20.50 o 
   9   0   3       84.08       78.85     19.51 o 
  11   0   3      911.61     1008.72     23.85 o 
  13   0   3      122.48      128.92     15.55 o 
 -14   1   3      177.40      202.45     21.49 o 
 -13   1   3       98.25      100.55     15.17 o 
 -12   1   3     1422.43     1382.94     18.87 o 
 -11   1   3      243.61      218.89     13.83 o 
 -10   1   3     1965.32     1992.63     33.03 o 
  -9   1   3     1621.36     1658.45     27.78 o 
  -8   1   3      348.61      381.12     19.11 o 
  -7   1   3      836.76      930.20     33.70 o 
  -6   1   3     7832.06     8109.16    193.89 o 
  -5   1   3     1815.67     1792.15     47.52 o 
  -4   1   3     1786.22     1839.82     28.88 o 
  -3   1   3     7649.08     8155.15    136.03 o 
  -2   1   3     6333.09     6710.66     72.79 o 
  -1   1   3    19374.34    19270.60    610.36 o 
   0   1   3     9930.20     9516.93    110.54 o 
   1   1   3      469.51      456.85     15.04 o 
   2   1   3     4261.38     4458.49     76.15 o 
   3   1   3      661.03      633.80     16.32 o 
   4   1   3     1187.04     1085.39     26.45 o 
   5   1   3     1044.09     1161.74     19.50 o 
   6   1   3     4930.06     5001.23     94.31 o 
   7   1   3        5.33        7.45     10.33 o 
   8   1   3      150.09      168.90     11.73 o 
   9   1   3      490.66      492.80     16.07 o 
  10   1   3     1101.66     1120.15     38.91 o 
  11   1   3       92.81      111.44     12.05 o 
  12   1   3      446.17      465.85     12.27 o 
  13   1   3       59.98      100.75     28.82 o 
  14   1   3      298.98      298.07     14.86 o 
 -14   2   3      526.16      508.13     23.46 o 
 -13   2   3        0.91       13.10     13.95 o 
 -12   2   3      434.82      437.43     14.80 o 
 -11   2   3     1184.45     1152.43     39.10 o 
 -10   2   3      564.34      567.59     11.92 o 
  -9   2   3      755.31      737.73     12.83 o 
  -8   2   3      472.89      481.06     16.45 o 
  -7   2   3     2204.28     2233.09     29.16 o 
  -6   2   3     1022.58      981.23     18.64 o 
  -5   2   3     1610.96     1909.53     17.32 o 
  -4   2   3      140.24      122.10     13.59 o 
  -3   2   3     2182.82     2204.78     19.58 o 
  -2   2   3      241.43      260.43     16.14 o 
  -1   2   3     2220.52     2176.98     29.05 o 
   0   2   3    33498.02    30566.91    443.13 o 
   1   2   3    25085.23    24523.86    455.64 o 
   2   2   3      880.57      964.24     17.19 o 
   3   2   3       29.90       46.56     10.46 o 
   4   2   3     3909.77     4145.62    113.85 o 
   5   2   3     8697.18     8864.81    198.91 o 
   6   2   3      757.87      860.02     25.16 o 
   7   2   3      442.36      462.66     16.31 o 
   8   2   3       50.64       54.25     14.82 o 
   9   2   3      395.60      396.40     12.28 o 
  10   2   3     2191.61     2046.19     53.37 o 
  11   2   3      568.58      548.52     24.08 o 
  12   2   3        7.03       22.81     10.97 o 
  13   2   3      969.12      945.40     57.87 o 
  14   2   3       62.21       66.12     13.09 o 
 -14   3   3      127.91      155.62     18.88 o 
 -13   3   3      254.68      247.67     15.81 o 
 -12   3   3      678.12      666.21     15.34 o 
 -11   3   3        7.16       23.06     12.41 o 
 -10   3   3      100.95      130.30     18.60 o 
  -9   3   3       11.54       54.51     23.78 o 
  -8   3   3     1003.58     1031.59     21.39 o 
  -7   3   3       85.44       93.08     12.18 o 
  -6   3   3       15.13       16.63     12.21 o 
  -5   3   3     3286.91     3243.77     67.38 o 
  -4   3   3     6365.13     6268.20    162.44 o 
  -3   3   3      105.92       83.21     15.64 o 
  -2   3   3     2140.05     2084.16     25.18 o 
  -1   3   3     3705.19     3447.37    105.87 o 
   0   3   3      805.50      708.54     17.27 o 
   1   3   3        9.08       25.90     16.03 o 
   2   3   3     2591.26     2624.96     69.48 o 
   3   3   3     6262.21     6129.12     92.39 o 
   4   3   3      184.49      137.42     11.52 o 
   5   3   3       79.53       80.07     10.54 o 
   6   3   3     1456.46     1507.32     24.19 o 
   7   3   3     2877.67     2897.50     67.99 o 
   8   3   3     1370.29     1338.81     21.98 o 
   9   3   3      292.77      276.77     12.39 o 
  10   3   3      201.82      182.39     11.77 o 
  11   3   3     2536.70     2607.30     65.36 o 
  12   3   3      553.41      547.23     14.68 o 
  13   3   3        4.27       45.33     26.61 o 
 -14   4   3      529.02      469.59     13.81 o 
 -13   4   3       98.02      101.33     16.11 o 
 -12   4   3      193.02      201.84     14.00 o 
 -11   4   3       91.19      113.92     13.09 o 
 -10   4   3     2068.86     1955.32     33.63 o 
  -9   4   3       20.12       50.44     12.70 o 
  -8   4   3        7.12       14.14     11.41 o 
  -7   4   3      351.82      338.10     11.75 o 
  -6   4   3     3779.36     3598.24     69.48 o 
  -5   4   3      624.17      658.75     20.79 o 
  -4   4   3     1035.20      970.52     15.71 o 
  -3   4   3     3326.18     3421.56     66.02 o 
  -2   4   3     2914.63     2721.99     43.53 o 
  -1   4   3      635.81      647.96     27.35 o 
   0   4   3     7212.48     6974.10    129.48 o 
   1   4   3     2242.98     2165.61     40.88 o 
   2   4   3     8042.30     7855.42    168.33 o 
   3   4   3        0.00        9.04     12.06 o 
   4   4   3     7180.51     7005.07    208.43 o 
   5   4   3      153.34      181.18     12.60 o 
   6   4   3      828.74      855.62     14.72 o 
   7   4   3        2.27        5.31     11.18 o 
   8   4   3      136.58      177.76     12.14 o 
   9   4   3      307.15      296.48     11.03 o 
  10   4   3       30.86       37.94     11.76 o 
  11   4   3       14.47       13.53     14.65 o 
  12   4   3      398.32      384.67     14.88 o 
  13   4   3      331.95      350.71     17.68 o 
 -13   5   3     1106.54     1069.54     31.27 o 
 -12   5   3      234.34      219.98     12.86 o 
 -11   5   3       43.96       47.12     17.87 o 
 -10   5   3      200.03      227.99     12.96 o 
  -9   5   3     1183.97     1146.05     33.91 o 
  -8   5   3       72.28       83.87     16.18 o 
  -7   5   3       37.68       45.42     12.08 o 
  -6   5   3      120.14      140.95     12.07 o 
  -5   5   3     3993.06     3911.77     86.23 o 
  -4   5   3      491.31      530.09     19.10 o 
  -3   5   3     1167.66     1165.24     25.42 o 
  -2   5   3        0.35        0.14     14.06 o 
  -1   5   3     2271.10     1963.16     76.35 o 
   0   5   3      182.08      175.01     16.42 o 
   1   5   3      759.39      779.24     36.51 o 
   2   5   3       70.57       67.78     14.35 o 
   3   5   3     4508.81     4327.25     58.40 o 
   4   5   3      134.83      157.62     14.17 o 
   5   5   3      858.00      869.47     13.34 o 
   6   5   3      185.75      193.10     18.06 o 
   7   5   3     1549.18     1445.34     41.77 o 
   8   5   3      229.62      255.03     25.42 o 
   9   5   3        1.98       -3.02     13.60 o 
  10   5   3       30.80       19.08     12.09 o 
  11   5   3      365.17      346.06     14.57 o 
  12   5   3       96.04      162.78     39.09 o 
  13   5   3       26.01       15.43     16.23 o 
 -12   6   3      570.08      545.38     26.71 o 
 -11   6   3        0.20      -12.50     18.71 o 
 -10   6   3     1446.74     1351.72     32.85 o 
  -9   6   3       48.70       57.45     13.30 o 
  -8   6   3     1043.64      981.40     16.45 o 
  -7   6   3      242.54      219.43     14.95 o 
  -6   6   3     1384.09     1333.53     59.13 o 
  -5   6   3       97.83      104.83     28.50 o 
  -4   6   3     1658.18     1668.82     38.00 o 
  -3   6   3      777.43      786.27     15.45 o 
  -2   6   3      741.16      648.69     17.67 o 
  -1   6   3     2339.01     2373.18     22.79 o 
   0   6   3     1237.98     1270.07     23.04 o 
   1   6   3       58.83       75.97     36.39 o 
   2   6   3     3040.73     2930.37     27.77 o 
   3   6   3       17.73       15.09     15.18 o 
   4   6   3      988.45     1034.76     48.57 o 
   5   6   3      586.41      610.20     17.77 o 
   6   6   3      150.30      147.62     13.66 o 
   7   6   3      166.72      164.65     15.12 o 
   8   6   3     1701.75     1709.33     47.78 o 
   9   6   3      127.20      154.61     12.32 o 
  10   6   3      295.36      286.87     17.16 o 
  11   6   3        3.83      -15.83     15.83 o 
  12   6   3      821.46      794.52     29.59 o 
 -12   7   3       32.01       -4.10     20.42 o 
 -11   7   3        6.88       46.88     16.97 o 
 -10   7   3        1.07        9.48     16.04 o 
  -9   7   3      729.27      740.67     31.98 o 
  -8   7   3        2.96       21.45     15.97 o 
  -7   7   3       15.93       28.50     17.57 o 
  -6   7   3       35.03       48.23     14.79 o 
  -5   7   3     3119.30     3112.21     52.90 o 
  -4   7   3      814.84      812.30     34.09 o 
  -3   7   3      102.23      103.60     18.01 o 
  -2   7   3      623.64      645.59     51.32 o 
  -1   7   3     1954.81     1904.76     39.47 o 
   0   7   3      419.89      407.14     16.49 o 
   1   7   3       13.79       32.58     18.12 o 
   2   7   3        8.16       31.20     10.20 o 
   3   7   3      987.07      932.79     26.72 o 
   4   7   3       14.82       19.50     12.50 o 
   5   7   3      142.60      175.61     45.02 o 
   6   7   3      536.59      528.05     27.40 o 
   7   7   3     1429.30     1426.55     44.16 o 
   8   7   3      217.56      230.19     19.47 o 
   9   7   3       10.23       19.61     16.62 o 
  10   7   3      412.32      406.60     28.91 o 
  11   7   3      804.84      704.61     22.39 o 
 -10   8   3      206.95      224.01     18.67 o 
  -9   8   3      102.46      125.37     15.76 o 
  -8   8   3      324.02      303.65     17.38 o 
  -7   8   3      533.23      560.44     23.17 o 
  -6   8   3     1149.73     1164.96     36.49 o 
  -5   8   3        8.15       24.74     13.62 o 
  -4   8   3      379.41      350.89     12.89 o 
  -3   8   3     1309.18     1374.89     15.66 o 
  -2   8   3      565.89      594.98     57.49 o 
  -1   8   3      351.79      401.64     39.47 o 
   0   8   3     1157.99     1137.61     33.05 o 
   1   8   3      115.10      116.20     14.46 o 
   2   8   3       55.38       87.37     18.33 o 
   3   8   3       63.10       72.12     10.90 o 
   4   8   3      211.96      243.48     14.53 o 
   5   8   3      862.59      883.35     14.02 o 
   6   8   3        6.03        9.47     15.49 o 
   7   8   3        0.17      -18.67     18.85 o 
   8   8   3       64.70       83.04     36.46 o 
   9   8   3      164.11      162.58     16.11 o 
  10   8   3       61.01       63.40     22.35 o 
  -9   9   3      268.49      237.13     19.44 o 
  -8   9   3      724.52      682.73     37.52 o 
  -7   9   3       81.43      109.27     18.83 o 
  -6   9   3      322.79      328.89     14.12 o 
  -5   9   3      344.04      340.14     13.94 o 
  -4   9   3      783.80      799.75     16.11 o 
  -3   9   3       31.39       33.31     25.02 o 
  -2   9   3      440.22      442.03     18.91 o 
  -1   9   3      529.30      518.56     18.79 o 
   0   9   3      340.88      369.67     28.77 o 
   1   9   3       17.58       21.16     15.13 o 
   2   9   3       20.86       31.33     14.59 o 
   3   9   3      504.81      515.63     23.82 o 
   4   9   3      473.20      485.84     22.82 o 
   5   9   3        0.01       36.15     14.84 o 
   6   9   3      461.31      426.68     13.57 o 
   7   9   3      401.60      346.23     27.01 o 
   8   9   3      126.49      132.93     18.48 o 
   9   9   3       15.11       25.90     17.47 o 
  -7  10   3     1633.37     1658.28     34.67 o 
  -6  10   3        6.60       43.66     16.34 o 
  -5  10   3       58.41      176.62     43.62 o 
  -4  10   3      403.37      383.08     18.92 o 
  -3  10   3      428.94      502.68     19.99 o 
  -2  10   3       14.06       74.61     23.83 o 
  -1  10   3       29.91       33.61     16.84 o 
   0  10   3        6.67       24.52     20.43 o 
   1  10   3      269.02      279.22     17.36 o 
   2  10   3       32.48       60.25     13.74 o 
   3  10   3      294.96      343.54     62.50 o 
   4  10   3       45.12       49.32     15.47 o 
   5  10   3      902.26      923.20     20.62 o 
   6  10   3      388.28      439.29     29.08 o 
   7  10   3        1.47       33.11     15.68 o 
  -5  11   3        1.30       45.35     19.08 o 
  -4  11   3      226.13      261.55     21.81 o 
  -3  11   3      200.22      227.40     21.41 o 
  -2  11   3      128.36      110.95     18.89 o 
  -1  11   3        0.06      -19.46     19.46 o 
   0  11   3      212.28      251.99     19.72 o 
   1  11   3        0.83       -0.65     14.63 o 
   2  11   3       50.90       64.42     17.73 o 
   3  11   3        0.72       13.16     15.88 o 
   4  11   3      326.87      313.97     19.05 o 
 -14   0   4      334.54      338.19     21.13 o 
 -12   0   4        2.47        5.06     53.46 o 
 -10   0   4     4178.06     4217.25     56.68 o 
  -8   0   4      671.33      625.57     15.86 o 
  -6   0   4     1941.20     2183.35     71.61 o 
  -4   0   4     2701.61     3068.96     28.16 o 
  -2   0   4     1554.52     1582.42     31.49 o 
   0   0   4     3585.81     3530.43     75.15 o 
   2   0   4    13011.42    13023.28    311.04 o 
   4   0   4     3417.97     3273.63    120.50 o 
   6   0   4     1652.35     1536.07     81.06 o 
   8   0   4     2562.56     2572.60     57.32 o 
  10   0   4      573.76      592.33     13.44 o 
  12   0   4      575.57      526.18     18.37 o 
  14   0   4       25.37        2.92     17.16 o 
 -14   1   4       23.39       60.09     17.42 o 
 -13   1   4      408.78      361.57     23.45 o 
 -12   1   4        6.79       -9.60     14.49 o 
 -11   1   4      742.00      740.25     16.95 o 
 -10   1   4        4.78       13.57     13.06 o 
  -9   1   4     4878.71     4936.06     72.18 o 
  -8   1   4      428.17      432.22     12.08 o 
  -7   1   4      577.74      575.58     16.56 o 
  -6   1   4      637.50      726.02     14.01 o 
  -5   1   4    10884.05    11540.01    301.00 o 
  -4   1   4     3696.91     4011.50     46.47 o 
  -3   1   4     1307.68     1486.88     18.67 o 
  -2   1   4      547.34      623.83     18.11 o 
  -1   1   4       35.28       29.74     21.73 o 
   0   1   4    16461.53    15316.36    249.43 o 
   1   1   4      911.34      898.18     14.91 o 
   2   1   4     1086.33     1156.19     29.26 o 
   3   1   4    10008.97    10377.77    209.04 o 
   4   1   4      154.95      158.17      9.85 o 
   5   1   4       51.25       45.40     11.86 o 
   6   1   4      177.58      233.93     10.23 o 
   7   1   4     1650.13     1715.74     47.03 o 
   8   1   4        9.94       14.06     17.99 o 
   9   1   4      808.68      831.51     15.77 o 
  10   1   4      119.33      136.03     11.43 o 
  11   1   4     2135.74     2046.36     55.82 o 
  12   1   4       37.96       58.42     11.77 o 
  13   1   4      109.65      133.33     12.67 o 
  14   1   4        0.69      -10.15     12.89 o 
 -14   2   4     1414.74     1385.87     39.47 o 
 -13   2   4       74.97       67.44     14.04 o 
 -12   2   4      201.96      200.37     14.99 o 
 -11   2   4      599.59      581.50     15.18 o 
 -10   2   4      726.20      778.92     18.25 o 
  -9   2   4      127.33      123.25     13.97 o 
  -8   2   4     1770.26     1853.32     18.14 o 
  -7   2   4     2213.25     2312.33     24.18 o 
  -6   2   4     1361.60     1336.68     15.99 o 
  -5   2   4      108.93       92.51     12.04 o 
  -4   2   4     3380.22     3523.69     74.80 o 
  -3   2   4     5065.34     5070.90    148.54 o 
  -2   2   4      372.99      372.15     17.77 o 
  -1   2   4      311.00      270.14     18.00 o 
   0   2   4     2738.76     2958.48     55.44 o 
   1   2   4     5349.83     5381.76     78.08 o 
   2   2   4     8470.00     8513.19    135.46 o 
   3   2   4      866.94     1027.54     23.15 o 
   4   2   4     3063.95     3364.60     28.03 o 
   5   2   4     1306.48     1298.79     22.94 o 
   6   2   4     5903.70     5887.04     70.17 o 
   7   2   4     1258.82     1248.15     33.01 o 
   8   2   4     2870.26     2946.29     58.74 o 
   9   2   4      151.49      161.66     11.28 o 
  10   2   4     1422.01     1335.72     50.25 o 
  11   2   4      115.78      131.56     30.35 o 
  12   2   4      593.96      567.46     31.18 o 
  13   2   4      260.34      251.98     21.40 o 
  14   2   4       29.44       74.81     13.10 o 
 -14   3   4        0.67       -3.62     15.20 o 
 -13   3   4       90.69      127.79     14.05 o 
 -12   3   4      289.71      282.22     12.64 o 
 -11   3   4      684.07      713.30     22.92 o 
 -10   3   4      381.07      362.27     15.20 o 
  -9   3   4      644.79      709.52     13.92 o 
  -8   3   4     1248.74     1259.00     15.47 o 
  -7   3   4     2339.46     2346.31     57.08 o 
  -6   3   4     1107.63     1234.91     26.70 o 
  -5   3   4     4103.02     3909.83     57.78 o 
  -4   3   4     9057.08     8784.45    131.61 o 
  -3   3   4       40.63       57.10     13.56 o 
  -2   3   4     3650.08     3798.04     50.80 o 
  -1   3   4     2944.77     2835.38     38.30 o 
   0   3   4    16479.04    15692.78    284.15 o 
   1   3   4      313.69      393.68     12.49 o 
   2   3   4      325.28      315.22     11.68 o 
   3   3   4     4199.70     4185.25    103.44 o 
   4   3   4     6189.95     6584.83     89.61 o 
   5   3   4      581.88      615.03     11.18 o 
   6   3   4      285.07      285.32     11.88 o 
   7   3   4     2000.31     2040.23     20.97 o 
   8   3   4     1485.80     1564.40     16.31 o 
   9   3   4      551.44      526.66     14.52 o 
  10   3   4      713.83      703.25     22.48 o 
  11   3   4      365.58      368.07     22.90 o 
  12   3   4      586.33      571.86     12.28 o 
  13   3   4       42.68       43.01     22.74 o 
 -14   4   4       53.13       64.34     13.05 o 
 -13   4   4      255.64      244.93     33.29 o 
 -12   4   4       69.74       77.90     14.89 o 
 -11   4   4      840.87      814.23     29.94 o 
 -10   4   4      278.74      330.92     13.15 o 
  -9   4   4       73.14      109.09     13.86 o 
  -8   4   4      181.64      207.45     12.89 o 
  -7   4   4     2899.86     2911.24     72.31 o 
  -6   4   4     1963.80     1974.04     51.83 o 
  -5   4   4     1764.68     1785.75     51.93 o 
  -4   4   4      837.44      906.16     17.92 o 
  -3   4   4     6738.88     6550.92    191.56 o 
  -2   4   4     2983.91     2956.93     77.16 o 
  -1   4   4     5380.16     5291.70    159.23 o 
   0   4   4      640.25      669.44     18.60 o 
   1   4   4     1598.86     1335.90     24.01 o 
   2   4   4      216.17      193.94     12.48 o 
   3   4   4        2.41       12.32     11.11 o 
   4   4   4       13.63        5.40     11.02 o 
   5   4   4     3945.72     3896.72     81.97 o 
   6   4   4      332.68      336.47     13.27 o 
   7   4   4      224.16      228.08     14.46 o 
   8   4   4       74.39       90.73     16.84 o 
   9   4   4      691.29      768.84     27.98 o 
  10   4   4      760.53      724.90     16.60 o 
  11   4   4        6.46       20.60     14.81 o 
  12   4   4        3.97       13.96     13.45 o 
  13   4   4      483.95      396.84     14.19 o 
 -13   5   4       29.88       61.06     14.39 o 
 -12   5   4     1454.04     1386.58     14.52 o 
 -11   5   4        0.57      -23.12     23.12 o 
 -10   5   4      236.30      222.14     13.17 o 
  -9   5   4      975.32      972.93     32.63 o 
  -8   5   4     2810.68     2752.61     71.98 o 
  -7   5   4      114.53      130.21     12.11 o 
  -6   5   4       19.16       35.00     13.49 o 
  -5   5   4      417.31      399.84     13.92 o 
  -4   5   4     2307.57     2232.51     71.02 o 
  -3   5   4      440.91      442.15     12.59 o 
  -2   5   4      753.74      736.86     21.44 o 
  -1   5   4       88.94       77.93     15.14 o 
   0   5   4     5552.31     5257.81     90.62 o 
   1   5   4      397.62      393.31     12.35 o 
   2   5   4     1234.71     1213.37     32.08 o 
   3   5   4      116.49      106.83     11.66 o 
   4   5   4     2291.04     2281.39     50.31 o 
   5   5   4     1290.56     1370.19     34.19 o 
   6   5   4      752.98      745.10     22.98 o 
   7   5   4      233.13      213.98     13.03 o 
   8   5   4       90.44      115.12     14.95 o 
   9   5   4      253.82      268.16     13.51 o 
  10   5   4      474.00      470.41     14.14 o 
  11   5   4      376.64      352.18     22.28 o 
  12   5   4       55.24       60.82     13.39 o 
 -12   6   4       55.59       41.90     19.04 o 
 -11   6   4      623.79      662.77     19.00 o 
 -10   6   4        2.44       10.78     13.57 o 
  -9   6   4       42.44       39.31     14.75 o 
  -8   6   4        3.86       12.02     12.61 o 
  -7   6   4     1244.10     1263.28     43.38 o 
  -6   6   4       56.95       62.18     16.78 o 
  -5   6   4      569.76      532.03     28.69 o 
  -4   6   4        1.41        4.46     16.06 o 
  -3   6   4     2473.79     2382.78     48.07 o 
  -2   6   4      507.99      473.19     15.83 o 
  -1   6   4      409.62      441.33     20.71 o 
   0   6   4        3.28       -0.32     14.40 o 
   1   6   4     2604.14     2368.72     20.78 o 
   2   6   4      540.04      459.25     19.73 o 
   3   6   4       70.29       95.15     15.13 o 
   4   6   4      201.86      179.76     18.42 o 
   5   6   4     1237.45     1204.39     38.99 o 
   6   6   4      668.56      673.10     21.24 o 
   7   6   4        4.14       21.65     15.68 o 
   8   6   4        9.89       28.90     13.66 o 
   9   6   4     1276.53     1241.56     31.30 o 
  10   6   4        0.33       -8.59     17.10 o 
  11   6   4        0.78       11.97     16.15 o 
  12   6   4       35.86       46.88     17.49 o 
 -11   7   4        0.70        3.51     15.66 o 
 -10   7   4      223.48      214.90     25.51 o 
  -9   7   4        1.57        2.89     14.75 o 
  -8   7   4     1618.32     1530.00     35.90 o 
  -7   7   4        7.37       39.12     29.68 o 
  -6   7   4      286.12      276.05     15.34 o 
  -5   7   4        8.74       31.68     14.15 o 
  -4   7   4     1327.46     1325.10     29.61 o 
  -3   7   4        8.59       34.25     11.44 o 
  -2   7   4      637.88      659.06     54.24 o 
  -1   7   4       46.15       34.48     27.30 o 
   0   7   4     1149.69     1184.10     18.18 o 
   1   7   4      763.20      710.84     25.53 o 
   2   7   4     1369.64     1294.53     42.81 o 
   3   7   4     3063.33     2911.08     37.64 o 
   4   7   4      355.04      350.73     18.92 o 
   5   7   4       35.71       57.15     16.96 o 
   6   7   4      778.69      785.96     36.53 o 
   7   7   4      643.30      679.06     16.46 o 
   8   7   4      807.90      839.31     52.48 o 
   9   7   4      133.52      126.53     15.41 o 
  10   7   4      263.07      243.28     20.26 o 
  11   7   4      321.18      300.84     22.73 o 
 -10   8   4      502.51      476.41     19.83 o 
  -9   8   4       50.85       64.08     15.59 o 
  -8   8   4        5.04        8.75     19.15 o 
  -7   8   4      160.86      156.81     16.53 o 
  -6   8   4        5.45       29.83     18.06 o 
  -5   8   4       74.33       51.03     15.04 o 
  -4   8   4      834.86      845.78     38.18 o 
  -3   8   4     1810.74     1739.07     95.05 o 
  -2   8   4       52.01       48.49     17.18 o 
  -1   8   4        2.04       21.29     17.19 o 
   0   8   4       43.66       41.08     18.94 o 
   1   8   4      844.15      857.15     17.30 o 
   2   8   4      994.02      995.80     14.34 o 
   3   8   4      328.81      354.58     20.44 o 
   4   8   4      476.19      477.53     13.32 o 
   5   8   4      303.71      322.49     16.04 o 
   6   8   4      361.40      369.24     18.56 o 
   7   8   4        1.10       13.59     16.58 o 
   8   8   4      233.20      279.55     20.59 o 
   9   8   4       84.74      100.34     15.05 o 
  10   8   4      537.99      522.74     23.15 o 
  -9   9   4      372.02      337.49     22.61 o 
  -8   9   4      109.63      152.75     17.40 o 
  -7   9   4      603.87      619.29     21.70 o 
  -6   9   4       31.90       34.31     12.96 o 
  -5   9   4      691.80      718.63     20.94 o 
  -4   9   4      149.07      173.01     14.79 o 
  -3   9   4      233.51      220.85     19.62 o 
  -2   9   4        4.61       48.04     22.19 o 
  -1   9   4      267.54      267.58     18.88 o 
   0   9   4       53.42       41.08     21.07 o 
   1   9   4        2.71       -2.15     13.68 o 
   2   9   4      471.40      473.38     24.53 o 
   3   9   4     2381.80     2274.77     48.34 o 
   4   9   4      416.65      435.66     20.31 o 
   5   9   4        5.18       36.91     18.66 o 
   6   9   4       75.98      111.20     17.35 o 
   7   9   4      525.42      520.18     20.20 o 
   8   9   4      255.21      218.65     19.38 o 
  -7  10   4      120.00      138.45     23.64 o 
  -6  10   4      456.25      518.14     47.67 o 
  -5  10   4       17.80       32.38     15.87 o 
  -4  10   4      324.23      345.71     17.62 o 
  -3  10   4      341.31      342.26     17.41 o 
  -2  10   4      819.25      881.01     21.29 o 
  -1  10   4        2.31       21.91     20.41 o 
   0  10   4       18.44       20.30     36.27 o 
   1  10   4       61.39       88.84     16.13 o 
   2  10   4      770.74      797.01     17.07 o 
   3  10   4        0.27       16.65     18.01 o 
   4  10   4      184.70      197.85     14.57 o 
   5  10   4       80.05      100.11     12.97 o 
   6  10   4      303.15      278.60     20.07 o 
  -4  11   4       35.09       74.94     22.15 o 
  -3  11   4      117.37      136.29     19.34 o 
  -2  11   4      100.32       87.26     21.35 o 
  -1  11   4      344.26      437.07     60.08 o 
   0  11   4       26.57       32.99     19.81 o 
   1  11   4       74.88      115.00     20.13 o 
   2  11   4        2.71       42.15     19.80 o 
   3  11   4     1156.50     1108.91     52.62 o 
   4  11   4       33.79       54.80     18.24 o 
 -13   0   5       19.76       38.70     19.88 o 
 -11   0   5       86.36      103.30     21.19 o 
  -9   0   5     1388.14     1306.63     19.54 o 
  -7   0   5      207.99      206.98     19.83 o 
  -5   0   5    19893.50    22023.41    894.28 o 
  -3   0   5      848.22     1059.77     29.86 o 
  -1   0   5    10510.54     9427.21    974.07 o 
   1   0   5    10372.29    10105.72    545.29 o 
   3   0   5      677.45      807.78     24.83 o 
   5   0   5      958.90      737.77     15.55 o 
   7   0   5       16.44       39.59     16.14 o 
   9   0   5     1971.38     2035.29     99.75 o 
  11   0   5        3.32       75.16     17.96 o 
  13   0   5     1338.13     1316.70     80.89 o 
 -14   1   5        3.69       35.82     14.88 o 
 -13   1   5       42.46       80.76     26.52 o 
 -12   1   5     2528.57     2478.13     62.21 o 
 -11   1   5      158.72      170.25     12.78 o 
 -10   1   5       68.23       72.17     13.91 o 
  -9   1   5      265.10      278.33     12.20 o 
  -8   1   5     3699.98     3838.12     46.94 o 
  -7   1   5     1335.92     1378.52     30.89 o 
  -6   1   5      675.80      711.92     13.89 o 
  -5   1   5      317.30      315.48     10.76 o 
  -4   1   5     7725.21     8304.91    129.64 o 
  -3   1   5      509.74      576.19     19.14 o 
  -2   1   5     2090.23     2261.94     55.01 o 
  -1   1   5        1.88       -0.38     16.55 o 
   0   1   5     6324.72     5875.02     56.98 o 
   1   1   5      304.11      256.01     10.80 o 
   2   1   5     2239.31     2389.34     54.36 o 
   3   1   5      699.18      699.37     13.56 o 
   4   1   5       25.47       51.71     10.18 o 
   5   1   5      299.09      304.79     12.62 o 
   6   1   5       19.20       35.18     10.40 o 
   7   1   5      408.19      396.83     11.28 o 
   8   1   5      626.90      560.82     22.15 o 
   9   1   5        9.20       34.18     13.84 o 
  10   1   5      190.02      182.53     10.26 o 
  11   1   5      211.00      204.63     11.59 o 
  12   1   5      595.41      616.03     20.31 o 
  13   1   5        8.41       27.32     13.67 o 
 -14   2   5      136.26      149.77     15.27 o 
 -13   2   5      286.38      297.90     24.72 o 
 -12   2   5       54.42       60.91     19.46 o 
 -11   2   5     1670.69     1573.33     25.98 o 
 -10   2   5     1398.81     1367.58     35.68 o 
  -9   2   5      351.62      384.07     13.58 o 
  -8   2   5      101.10       96.26     12.74 o 
  -7   2   5     2455.43     2517.80     47.16 o 
  -6   2   5     6479.85     6722.83    137.32 o 
  -5   2   5     1109.63     1154.50     28.58 o 
  -4   2   5      856.87      983.70     29.94 o 
  -3   2   5      252.51      223.88     16.82 o 
  -2   2   5      584.18      589.88     17.35 o 
  -1   2   5     7697.73     7446.41    187.16 o 
   0   2   5        4.99       -0.54     11.62 o 
   1   2   5     3211.78     3021.98     57.81 o 
   2   2   5     3135.31     3412.57     65.81 o 
   3   2   5     3017.78     2993.94     34.86 o 
   4   2   5      871.76      964.26     22.93 o 
   5   2   5     6899.55     6879.80    130.71 o 
   6   2   5     3344.59     3434.40    109.07 o 
   7   2   5     1196.56     1199.34     27.95 o 
   8   2   5      141.17      165.12     17.73 o 
   9   2   5     2737.51     2727.49     85.46 o 
  10   2   5     1362.70     1348.35     27.76 o 
  11   2   5      104.49       99.56     11.59 o 
  12   2   5       57.41       73.19     13.51 o 
  13   2   5      502.96      455.62     29.93 o 
 -14   3   5       58.57       89.95     18.76 o 
 -13   3   5      805.05      768.62     16.88 o 
 -12   3   5      433.38      475.61     14.54 o 
 -11   3   5      622.49      644.72     19.30 o 
 -10   3   5        0.58        2.77     10.74 o 
  -9   3   5      401.68      375.07     11.69 o 
  -8   3   5      876.76      887.77     23.44 o 
  -7   3   5      848.33      897.45     20.81 o 
  -6   3   5      228.82      228.73     10.86 o 
  -5   3   5     8071.44     8558.60    101.89 o 
  -4   3   5     3153.01     3226.49     23.02 o 
  -3   3   5      503.53      451.96     12.89 o 
  -2   3   5      780.94      847.22     19.90 o 
  -1   3   5     3477.35     3235.13     44.62 o 
   0   3   5    14179.94    13482.31    323.57 o 
   1   3   5     3205.59     3353.23     78.63 o 
   2   3   5       68.72       72.72     10.12 o 
   3   3   5     4548.91     4548.24     71.69 o 
   4   3   5     1571.40     1569.57     26.79 o 
   5   3   5     2250.23     2194.94     52.92 o 
   6   3   5      353.64      406.65     10.78 o 
   7   3   5     1450.25     1425.18     28.76 o 
   8   3   5      682.81      763.06     17.69 o 
   9   3   5      844.25      877.85     17.83 o 
  10   3   5       43.11       24.79     11.12 o 
  11   3   5     1915.04     1831.29     29.63 o 
  12   3   5      117.58      150.14     12.59 o 
  13   3   5      105.01      117.54     23.37 o 
 -14   4   5       39.83       44.38     68.82 o 
 -13   4   5       43.86       58.40     13.72 o 
 -12   4   5       13.36       21.25     17.12 o 
 -11   4   5      139.27      174.98     15.94 o 
 -10   4   5     2426.99     2403.48     40.57 o 
  -9   4   5        1.87        1.05     12.90 o 
  -8   4   5     1905.06     1959.35     33.38 o 
  -7   4   5       13.92       36.08     14.27 o 
  -6   4   5     7281.18     7500.66    100.12 o 
  -5   4   5      138.55      170.36     16.48 o 
  -4   4   5      142.85      149.30     13.18 o 
  -3   4   5     1174.28     1079.47     19.25 o 
  -2   4   5     4142.72     3889.97     97.74 o 
  -1   4   5     1223.83     1372.07     37.01 o 
   0   4   5      456.06      439.77     13.20 o 
   1   4   5     6082.33     6196.16    122.22 o 
   2   4   5     1773.34     1523.62     28.36 o 
   3   4   5      498.45      478.62     11.40 o 
   4   4   5      965.54     1007.38     23.56 o 
   5   4   5     1049.21     1008.55     42.73 o 
   6   4   5     2239.09     2214.58     27.38 o 
   7   4   5        2.42       32.86     13.10 o 
   8   4   5      478.69      434.12     12.82 o 
   9   4   5        2.52       30.93     10.99 o 
  10   4   5     5427.67     5372.45    144.57 o 
  11   4   5       84.21      117.22     20.56 o 
  12   4   5       47.80       61.26     14.75 o 
  13   4   5        5.52       21.35     18.92 o 
 -13   5   5      153.16      133.12     17.12 o 
 -12   5   5       54.48       53.81     22.71 o 
 -11   5   5      967.72      919.54     58.02 o 
 -10   5   5      191.09      180.53     17.23 o 
  -9   5   5      236.71      245.02     39.50 o 
  -8   5   5      116.70      107.27     13.26 o 
  -7   5   5     1725.12     1826.72     27.93 o 
  -6   5   5       15.38       33.15     13.69 o 
  -5   5   5     5083.75     4958.96    149.37 o 
  -4   5   5     1049.40     1085.77     51.57 o 
  -3   5   5      344.85      322.84     14.72 o 
  -2   5   5        0.05        5.11     17.46 o 
  -1   5   5     2229.95     1984.88     94.72 o 
   0   5   5       22.24       18.70     13.43 o 
   1   5   5       60.15       80.82     11.03 o 
   2   5   5     1336.70     1318.15     16.69 o 
   3   5   5     1696.62     1647.91     32.27 o 
   4   5   5     1838.94     1741.51     46.21 o 
   5   5   5      372.46      393.57     13.35 o 
   6   5   5       86.69      113.66     16.66 o 
   7   5   5       82.53       93.80     11.82 o 
   8   5   5      448.00      470.89     15.90 o 
   9   5   5      163.71      204.72     10.59 o 
  10   5   5       99.05      116.40     12.04 o 
  11   5   5     1329.00     1266.14     28.51 o 
  12   5   5      125.62      121.55     14.15 o 
 -12   6   5        1.16       22.44     13.88 o 
 -11   6   5        0.51       29.77     27.32 o 
 -10   6   5      744.75      732.52     35.26 o 
  -9   6   5      203.63      220.45     21.63 o 
  -8   6   5      229.07      228.92     14.70 o 
  -7   6   5      424.41      419.88     18.47 o 
  -6   6   5     2375.57     2328.94     29.62 o 
  -5   6   5       84.77      132.91     16.95 o 
  -4   6   5       41.81       69.84     14.50 o 
  -3   6   5      392.20      381.76     19.30 o 
  -2   6   5     2394.53     2370.84     20.76 o 
  -1   6   5      240.53      255.86     20.41 o 
   0   6   5       65.55       75.38     13.35 o 
   1   6   5      181.12      208.00     22.37 o 
   2   6   5     2900.17     2817.66     25.41 o 
   3   6   5      661.90      633.04     15.06 o 
   4   6   5      125.48      147.17     13.85 o 
   5   6   5      221.05      200.67     13.11 o 
   6   6   5     1176.26     1168.00     20.59 o 
   7   6   5       49.62       80.29     20.87 o 
   8   6   5      205.00      174.78     16.05 o 
   9   6   5       19.31       39.81     16.90 o 
  10   6   5     1165.25     1177.56     29.90 o 
  11   6   5       52.61       62.87     16.58 o 
 -11   7   5       59.78       97.35     17.56 o 
 -10   7   5       21.36       36.71     17.50 o 
  -9   7   5      428.15      443.74     21.62 o 
  -8   7   5       99.11      156.19     18.10 o 
  -7   7   5      678.46      681.80     18.86 o 
  -6   7   5      762.99      760.44     37.95 o 
  -5   7   5      367.84      365.89     15.62 o 
  -4   7   5       26.31       42.07     14.87 o 
  -3   7   5      689.85      676.36     20.73 o 
  -2   7   5       33.72       39.40     16.17 o 
  -1   7   5      446.28      458.46     17.81 o 
   0   7   5      825.96      779.67     25.11 o 
   1   7   5      452.25      448.94     14.43 o 
   2   7   5      736.96      707.50     14.10 o 
   3   7   5     2600.37     2402.58     52.17 o 
   4   7   5     1868.92     1858.45     87.05 o 
   5   7   5      349.77      353.39     21.61 o 
   6   7   5       51.53       62.68     13.57 o 
   7   7   5      784.01      804.86     32.90 o 
   8   7   5      169.02      172.76     16.70 o 
   9   7   5      139.20      153.93     17.58 o 
  10   7   5      307.72      333.63     23.56 o 
  11   7   5      104.08       81.53     17.93 o 
 -10   8   5      450.28      480.83     43.93 o 
  -9   8   5      136.77      141.25     20.71 o 
  -8   8   5       15.76       20.05     16.75 o 
  -7   8   5     1535.70     1512.09     32.83 o 
  -6   8   5      187.27      172.06     11.27 o 
  -5   8   5       33.59       56.74     13.57 o 
  -4   8   5      758.23      762.69     16.65 o 
  -3   8   5      587.68      528.42     21.75 o 
  -2   8   5     1178.05     1155.64     82.61 o 
  -1   8   5      212.33      229.02     17.40 o 
   0   8   5       33.52       53.61     15.90 o 
   1   8   5      786.44      814.14     24.18 o 
   2   8   5      998.19     1046.37     20.93 o 
   3   8   5      893.58      883.96     15.30 o 
   4   8   5        3.03       -3.30     10.18 o 
   5   8   5      437.78      399.92     23.78 o 
   6   8   5        6.65       -3.08     31.88 o 
   7   8   5      326.42      344.12     17.08 o 
   8   8   5      283.10      273.13     52.27 o 
   9   8   5      412.00      354.37     48.76 o 
  -9   9   5      101.75      104.41     17.38 o 
  -8   9   5      400.51      421.38     27.98 o 
  -7   9   5        8.20       31.41     14.90 o 
  -6   9   5       69.38       71.68     12.82 o 
  -5   9   5      109.95      122.44     12.52 o 
  -4   9   5      652.61      629.53     40.80 o 
  -3   9   5      321.89      308.10     14.64 o 
  -2   9   5      104.36      129.89     18.31 o 
  -1   9   5        3.10       19.93     14.02 o 
   0   9   5     1328.85     1380.23     25.20 o 
   1   9   5      338.94      331.34     12.91 o 
   2   9   5      236.93      240.60     14.19 o 
   3   9   5      493.49      495.27     14.29 o 
   4   9   5      616.40      628.03     26.52 o 
   5   9   5      246.63      269.92     12.98 o 
   6   9   5       50.90       47.19     14.31 o 
   7   9   5      569.20      559.20     29.67 o 
   8   9   5      378.11      318.73     30.43 o 
  -7  10   5      222.00      247.56     19.54 o 
  -6  10   5       24.04       33.92     21.97 o 
  -5  10   5      169.28      187.09     26.50 o 
  -4  10   5        4.01       33.26     15.33 o 
  -3  10   5      755.61      786.59     90.79 o 
  -2  10   5      123.59      169.02     19.85 o 
  -1  10   5      679.48      740.21     25.06 o 
   0  10   5       20.20       33.45     16.93 o 
   1  10   5      854.91      860.20     21.55 o 
   2  10   5      317.04      314.99     15.35 o 
   3  10   5      335.57      337.65     15.41 o 
   4  10   5       21.58       21.24     16.02 o 
   5  10   5      367.88      372.82     14.50 o 
   6  10   5      101.92      128.21     17.18 o 
  -4  11   5      218.13      220.47     19.58 o 
  -3  11   5       92.32       83.74     17.44 o 
  -2  11   5        1.12       22.89     18.71 o 
  -1  11   5       70.95      104.54     30.84 o 
   0  11   5      614.29      623.62     20.43 o 
   1  11   5       26.81       44.94     17.55 o 
   2  11   5        1.04        1.12     16.84 o 
   3  11   5        5.16       22.34     20.14 o 
 -14   0   6     1167.06     1187.72     84.04 o 
 -12   0   6       82.48      104.56     22.95 o 
 -10   0   6      388.92      373.92     17.80 o 
  -8   0   6     1124.76     1201.04     22.63 o 
  -6   0   6     3063.96     3106.91     41.78 o 
  -4   0   6     8627.94     9942.23    327.31 o 
  -2   0   6      275.26      236.35     20.13 o 
   0   0   6      338.09      381.66     16.81 o 
   2   0   6     1788.90     1605.47     45.15 o 
   4   0   6     6075.80     7151.84    227.95 o 
   6   0   6     2882.93     2992.25    128.80 o 
   8   0   6      245.61      269.48     18.82 o 
  10   0   6     1540.04     1491.18     39.70 o 
  12   0   6        0.65        0.17     19.75 o 
 -14   1   6       59.04       62.29     22.19 o 
 -13   1   6      288.15      321.71     20.79 o 
 -12   1   6        8.59       64.91     14.81 o 
 -11   1   6     2576.94     2454.45     43.63 o 
 -10   1   6      296.73      288.16     12.66 o 
  -9   1   6       51.74       79.07     14.04 o 
  -8   1   6       56.00       64.00     12.94 o 
  -7   1   6     2586.37     2627.92     16.56 o 
  -6   1   6      253.57      290.71     11.75 o 
  -5   1   6      416.20      371.86     12.65 o 
  -4   1   6      130.23      142.82     13.80 o 
  -3   1   6     2261.78     2188.45     41.31 o 
  -2   1   6      237.57      299.69     18.58 o 
  -1   1   6     3645.32     3376.80    103.92 o 
   0   1   6     4593.54     4472.39    106.68 o 
   1   1   6     1942.40     1780.81     27.90 o 
   2   1   6      147.12      168.32     10.05 o 
   3   1   6     3500.20     3559.10     62.38 o 
   4   1   6     1438.28     1584.84     29.96 o 
   5   1   6      250.37      248.71     10.72 o 
   6   1   6       18.06       31.30      9.28 o 
   7   1   6      878.69      779.57     25.22 o 
   8   1   6      178.83      195.45     11.58 o 
   9   1   6      390.19      383.95     22.59 o 
  10   1   6       21.42       27.47     11.60 o 
  11   1   6      820.97      766.03     34.59 o 
  12   1   6        5.42       33.90     25.05 o 
  13   1   6      467.45      468.25     27.25 o 
 -14   2   6     1106.89     1057.45     36.66 o 
 -13   2   6      221.83      256.93     15.99 o 
 -12   2   6       11.44       41.08     12.08 o 
 -11   2   6      649.99      619.09     15.04 o 
 -10   2   6     3730.91     3621.99     82.69 o 
  -9   2   6      724.55      773.58     18.37 o 
  -8   2   6       82.70      103.45     11.14 o 
  -7   2   6     5602.45     5808.81     57.91 o 
  -6   2   6     1666.42     1643.76     15.81 o 
  -5   2   6     1644.18     1772.40     35.73 o 
  -4   2   6      153.22      142.54     15.89 o 
  -3   2   6      647.75      609.05     17.01 o 
  -2   2   6     1501.62     1206.48     42.36 o 
  -1   2   6     3780.56     3704.99    118.61 o 
   0   2   6     1741.85     1811.02     23.23 o 
   1   2   6     3361.64     3532.00     57.88 o 
   2   2   6     8890.00     8477.78    172.62 o 
   3   2   6      386.03      429.52     10.28 o 
   4   2   6        6.83       27.70      8.97 o 
   5   2   6     3987.78     4077.84    106.04 o 
   6   2   6     5742.64     5822.28    167.97 o 
   7   2   6     1269.42     1315.25     14.57 o 
   8   2   6        0.64       12.04     11.73 o 
   9   2   6       47.30       67.47     10.60 o 
  10   2   6      689.73      664.76     26.06 o 
  11   2   6        1.46        6.31     10.97 o 
  12   2   6        3.16       13.32     11.44 o 
  13   2   6        3.04       -1.92     12.78 o 
 -14   3   6      140.77      165.65     18.99 o 
 -13   3   6        3.86       30.28     16.76 o 
 -12   3   6      986.31      993.81     24.45 o 
 -11   3   6      319.24      312.24     30.34 o 
 -10   3   6      122.78      100.93     12.58 o 
  -9   3   6     1798.94     1739.56     70.82 o 
  -8   3   6      645.10      686.78     15.22 o 
  -7   3   6     1235.69     1280.49     39.00 o 
  -6   3   6      307.58      310.79     14.65 o 
  -5   3   6     1018.69     1025.10     31.49 o 
  -4   3   6     2424.51     2337.64     39.85 o 
  -3   3   6     1487.88     1425.72     38.42 o 
  -2   3   6      358.81      324.46     17.36 o 
  -1   3   6      352.40      307.08     13.70 o 
   0   3   6    23993.05    23090.23    431.06 o 
   1   3   6    10332.49    10079.08     89.53 o 
   2   3   6     2728.05     2690.46     19.18 o 
   3   3   6     1597.06     1559.70     31.87 o 
   4   3   6     5417.86     5451.90     84.72 o 
   5   3   6      374.20      381.47     11.15 o 
   6   3   6      374.77      371.81     18.73 o 
   7   3   6     1554.38     1473.35     38.96 o 
   8   3   6     3373.97     3339.42     81.15 o 
   9   3   6       18.83       47.40     10.78 o 
  10   3   6       11.31        5.99     11.86 o 
  11   3   6      371.91      367.00     12.41 o 
  12   3   6      406.11      411.25     13.93 o 
  13   3   6      544.26      536.07     21.20 o 
 -13   4   6      104.10      131.67     18.11 o 
 -12   4   6        5.84       40.39     17.25 o 
 -11   4   6        8.03       19.08     14.68 o 
 -10   4   6      620.09      591.44     14.23 o 
  -9   4   6     2037.72     1981.50     60.84 o 
  -8   4   6      829.48      846.10     18.03 o 
  -7   4   6     1621.15     1602.61     27.46 o 
  -6   4   6      434.93      405.64     18.07 o 
  -5   4   6     5401.43     5514.06     27.28 o 
  -4   4   6      303.15      274.11     13.37 o 
  -3   4   6     2366.39     2253.46     40.12 o 
  -2   4   6      762.51      656.74     24.25 o 
  -1   4   6      239.34      161.05     14.03 o 
   0   4   6      631.14      661.11     15.93 o 
   1   4   6    13746.47    13974.52    198.03 o 
   2   4   6     5231.04     5072.65     66.07 o 
   3   4   6      660.39      636.04     12.39 o 
   4   4   6       17.68       25.21      9.51 o 
   5   4   6      272.77      303.19     12.56 o 
   6   4   6     1327.79     1315.33     44.18 o 
   7   4   6     2193.65     2151.11     21.90 o 
   8   4   6      274.51      255.28     11.70 o 
   9   4   6      503.39      535.28     24.53 o 
  10   4   6       81.60       92.65     15.08 o 
  11   4   6      230.91      215.64     14.78 o 
  12   4   6       26.74       39.08     13.89 o 
 -13   5   6       41.26       35.73     15.39 o 
 -12   5   6      201.18      193.22     43.29 o 
 -11   5   6      119.18      123.77     18.34 o 
 -10   5   6      863.46      775.75     20.68 o 
  -9   5   6      892.06      955.30     32.15 o 
  -8   5   6     1519.11     1671.61     64.03 o 
  -7   5   6       50.95       68.05     12.82 o 
  -6   5   6       11.31       25.83     14.26 o 
  -5   5   6     2481.72     2480.84     33.71 o 
  -4   5   6     6904.63     6859.76    107.93 o 
  -3   5   6      416.45      377.61     12.32 o 
  -2   5   6      304.90      282.55     20.70 o 
  -1   5   6       40.15       12.38     16.58 o 
   0   5   6     4618.26     4401.25     55.16 o 
   1   5   6      237.13      199.07      9.39 o 
   2   5   6      143.01      158.35      9.96 o 
   3   5   6        5.95       39.18     12.90 o 
   4   5   6       34.71       46.48     10.84 o 
   5   5   6      785.02      754.81     18.17 o 
   6   5   6        0.20       23.16     14.41 o 
   7   5   6      310.46      282.73     13.59 o 
   8   5   6     2636.11     2480.29     50.14 o 
   9   5   6      193.33      226.10     20.55 o 
  10   5   6       92.89      131.49     12.89 o 
  11   5   6        7.62       21.42     12.70 o 
  12   5   6      946.21      862.19     36.38 o 
 -12   6   6        9.42       22.13     18.69 o 
 -11   6   6       29.89       69.77     49.17 o 
 -10   6   6       89.04       96.76     18.69 o 
  -9   6   6      945.74      947.39     19.99 o 
  -8   6   6      240.94      251.03     15.32 o 
  -7   6   6      945.35      962.08     16.64 o 
  -6   6   6       87.62       93.77     16.99 o 
  -5   6   6     2126.31     2121.55     59.80 o 
  -4   6   6       35.57       25.98     19.54 o 
  -3   6   6      331.28      357.19     13.28 o 
  -2   6   6        3.17        1.28     25.06 o 
  -1   6   6     1380.98     1262.47     34.86 o 
   0   6   6      335.09      337.82     15.47 o 
   1   6   6      890.74      883.00     33.71 o 
   2   6   6        1.10        5.94     10.78 o 
   3   6   6      571.05      563.89     16.19 o 
   4   6   6     2283.59     2184.52     27.43 o 
   5   6   6      794.57      819.52     34.44 o 
   6   6   6      167.04      186.51     12.69 o 
   7   6   6     1836.10     1882.19     43.13 o 
   8   6   6       10.68       17.76     21.84 o 
   9   6   6      409.41      402.07     25.44 o 
  10   6   6      238.52      235.33     14.74 o 
  11   6   6       11.78       28.97     18.24 o 
 -11   7   6        2.97       -9.59     16.29 o 
 -10   7   6       76.01       81.42     17.71 o 
  -9   7   6        8.06       31.56     17.59 o 
  -8   7   6      936.13      883.27     41.81 o 
  -7   7   6        6.29      -13.65     13.65 o 
  -6   7   6       36.01       85.78     17.35 o 
  -5   7   6       58.82       59.37     13.61 o 
  -4   7   6      575.21      555.23     18.71 o 
  -3   7   6     1068.22     1058.52     13.81 o 
  -2   7   6      542.59      550.28     44.25 o 
  -1   7   6      209.22      202.69     17.13 o 
   0   7   6     1441.29     1376.58     21.80 o 
   1   7   6     1345.29     1336.87     17.15 o 
   2   7   6      535.92      510.31     14.75 o 
   3   7   6      264.96      296.13     17.52 o 
   4   7   6      931.29      932.72     17.74 o 
   5   7   6      191.75      206.19     19.60 o 
   6   7   6       55.20       69.29     13.80 o 
   7   7   6      103.40      132.38     17.59 o 
   8   7   6     1334.12     1217.93     42.41 o 
   9   7   6       84.12      119.17     14.47 o 
  10   7   6      101.59       89.93     14.33 o 
 -10   8   6      318.35      290.27     16.15 o 
  -9   8   6      737.55      760.19     19.24 o 
  -8   8   6       38.66       38.59     29.31 o 
  -7   8   6      562.47      585.57     25.94 o 
  -6   8   6     1505.03     1431.43     47.18 o 
  -5   8   6      475.11      516.99     18.24 o 
  -4   8   6      104.49      140.02     20.33 o 
  -3   8   6      296.56      302.34     15.15 o 
  -2   8   6     1562.61     1463.00     68.75 o 
  -1   8   6      139.36      151.46     15.36 o 
   0   8   6       48.30       63.34     14.39 o 
   1   8   6      362.73      352.48     13.13 o 
   2   8   6      609.67      653.40     14.88 o 
   3   8   6      129.58      146.09     12.62 o 
   4   8   6      121.05      156.25     12.98 o 
   5   8   6      158.39      171.49     12.37 o 
   6   8   6       16.47       19.44     14.53 o 
   7   8   6        6.96       42.74     15.32 o 
   8   8   6       18.74        8.69     16.17 o 
   9   8   6      126.87      130.17     17.03 o 
  -9   9   6       34.78       43.75     19.50 o 
  -8   9   6      213.81      213.87     15.31 o 
  -7   9   6      437.64      472.66     21.47 o 
  -6   9   6       10.66       27.13     18.10 o 
  -5   9   6      206.25      214.68     15.76 o 
  -4   9   6      120.23      143.05     18.81 o 
  -3   9   6     1118.75     1190.61     27.22 o 
  -2   9   6       29.65       43.22     15.90 o 
  -1   9   6      882.44      936.21     32.37 o 
   0   9   6      138.75      162.29     18.51 o 
   1   9   6      501.49      491.36     19.92 o 
   2   9   6      103.58      135.62     15.51 o 
   3   9   6      616.15      629.80     14.89 o 
   4   9   6      158.63      165.76     13.71 o 
   5   9   6       42.78       64.48     12.87 o 
   6   9   6       53.72       91.34     14.67 o 
   7   9   6      127.76      138.35     15.22 o 
   8   9   6      257.92      213.22     15.27 o 
  -7  10   6        0.57       17.98     19.26 o 
  -6  10   6      574.00      524.64     29.03 o 
  -5  10   6       58.35       47.63     20.94 o 
  -4  10   6        2.71       94.32     19.99 o 
  -3  10   6        7.69        6.42     20.72 o 
  -2  10   6     1338.74     1334.00     53.63 o 
  -1  10   6       48.84       77.91     19.80 o 
   0  10   6        7.33       79.23     43.89 o 
   1  10   6       62.86      114.25     15.90 o 
   2  10   6      692.26      784.61     35.08 o 
   3  10   6      265.14      301.47     18.42 o 
   4  10   6        0.02       19.89     15.31 o 
   5  10   6       95.07       97.42     16.82 o 
   6  10   6      277.43      261.38     21.61 o 
  -4  11   6      113.97      140.69     38.63 o 
  -3  11   6      383.64      416.46     18.00 o 
  -2  11   6       24.84       56.86     18.79 o 
  -1  11   6      145.11      136.05     19.32 o 
   0  11   6        6.91       37.55     17.86 o 
   1  11   6      308.69      349.92     18.27 o 
   2  11   6       54.09       89.93     19.64 o 
 -13   0   7      583.42      558.03     95.44 o 
 -11   0   7       86.10      138.61     49.99 o 
  -9   0   7      351.66      409.60     15.58 o 
  -7   0   7      383.00      349.75     17.77 o 
  -5   0   7     1422.56     1224.82     39.99 o 
  -3   0   7       24.76       14.24     19.72 o 
  -1   0   7     5614.19     5186.24    266.14 o 
   1   0   7      613.18      575.80     21.17 o 
   3   0   7     1993.94     1854.46     54.26 o 
   5   0   7      183.95      137.79     16.47 o 
   7   0   7     3765.16     3834.40    149.13 o 
   9   0   7     1628.37     1567.19     44.91 o 
  11   0   7     1675.66     1609.87     50.58 o 
  13   0   7      204.71      186.70     16.98 o 
 -14   1   7      559.02      571.64     37.23 o 
 -13   1   7       26.98       37.71     14.19 o 
 -12   1   7      343.37      386.60     14.99 o 
 -11   1   7       65.52       69.05     14.13 o 
 -10   1   7     1922.54     1984.10     18.54 o 
  -9   1   7        2.05      -15.71     15.71 o 
  -8   1   7     2089.58     2205.98     48.04 o 
  -7   1   7       20.61       27.65     14.01 o 
  -6   1   7     1170.61     1129.62     14.37 o 
  -5   1   7      754.00      945.16     24.39 o 
  -4   1   7     8014.88     8247.73    194.42 o 
  -3   1   7      850.01      997.80     20.83 o 
  -2   1   7      149.55      144.74     13.05 o 
  -1   1   7     2823.71     2752.56     36.57 o 
   0   1   7    19470.20    18468.98    270.70 o 
   1   1   7     1164.90     1290.84     31.80 o 
   2   1   7      332.82      341.67      9.37 o 
   3   1   7     1320.08     1467.26     41.99 o 
   4   1   7     1991.92     1964.59     40.70 o 
   5   1   7      215.37      235.28     12.93 o 
   6   1   7      804.50      812.22     11.52 o 
   7   1   7       10.15       41.10     12.20 o 
   8   1   7     1294.59     1302.32     42.91 o 
   9   1   7       85.03       75.79     10.67 o 
  10   1   7       67.10       80.16     13.23 o 
  11   1   7       81.03       96.41     11.97 o 
  12   1   7      173.94      179.30     15.93 o 
  13   1   7       25.90       30.55     12.43 o 
 -14   2   7      209.59      200.61     24.07 o 
 -13   2   7      334.42      311.31     15.81 o 
 -12   2   7       49.07       78.77     13.54 o 
 -11   2   7       64.33       57.80     12.93 o 
 -10   2   7     2619.52     2457.46     17.33 o 
  -9   2   7     1120.70     1218.44     28.75 o 
  -8   2   7       23.15       41.06     12.92 o 
  -7   2   7      124.58      131.74     10.96 o 
  -6   2   7     1633.67     1719.83     39.04 o 
  -5   2   7     1980.16     1952.71     48.45 o 
  -4   2   7       16.51       24.81     15.45 o 
  -3   2   7        3.13       14.23     16.49 o 
  -2   2   7     4812.92     4794.00    162.79 o 
  -1   2   7    11344.43    11269.94    544.20 o 
   0   2   7     4514.67     4744.15    100.23 o 
   1   2   7      288.60      302.68     10.39 o 
   2   2   7      627.64      581.39     15.15 o 
   3   2   7     4382.38     4355.14     76.77 o 
   4   2   7       12.24       23.51      9.56 o 
   5   2   7      117.85      167.37     11.63 o 
   6   2   7     2479.31     2478.30     47.57 o 
   7   2   7     2479.64     2442.59     48.66 o 
   8   2   7      222.27      208.25      9.85 o 
   9   2   7      322.92      312.15      9.85 o 
  10   2   7      434.93      459.70     13.53 o 
  11   2   7      584.28      598.55     17.85 o 
  12   2   7        7.48       33.35     12.64 o 
  13   2   7      344.05      285.53     25.10 o 
 -14   3   7       22.62       25.59     24.38 o 
 -13   3   7        6.77       43.30     15.98 o 
 -12   3   7      100.94      130.90     15.04 o 
 -11   3   7     1490.00     1461.24     17.63 o 
 -10   3   7      204.54      214.51     11.03 o 
  -9   3   7     1889.61     1759.36     46.55 o 
  -8   3   7     2646.57     2571.80     47.86 o 
  -7   3   7     2319.96     2301.14     35.35 o 
  -6   3   7     1519.46     1507.00     20.12 o 
  -5   3   7       40.25       57.46     15.84 o 
  -4   3   7     3721.61     3877.83     58.30 o 
  -3   3   7     1288.23     1304.45     25.50 o 
  -2   3   7      968.15      904.39     27.61 o 
  -1   3   7        3.40        3.45     15.33 o 
   0   3   7     2332.21     2078.42     30.55 o 
   1   3   7     6895.85     6731.34    159.34 o 
   2   3   7     1879.96     1903.79     31.97 o 
   3   3   7      387.49      396.45     10.75 o 
   4   3   7     2008.13     1949.45     41.97 o 
   5   3   7     8003.45     8048.52    215.15 o 
   6   3   7      220.96      219.50     11.20 o 
   7   3   7      707.89      737.83     19.49 o 
   8   3   7      628.81      682.77     19.10 o 
   9   3   7       11.39        7.00     10.42 o 
  10   3   7       25.22       50.78     12.03 o 
  11   3   7      587.47      522.85     28.20 o 
  12   3   7      543.37      472.67     22.50 o 
 -13   4   7      236.93      257.66     16.63 o 
 -12   4   7      362.58      379.84     20.04 o 
 -11   4   7       81.29       61.25     14.64 o 
 -10   4   7      555.60      615.17     26.88 o 
  -9   4   7      705.67      708.56     20.56 o 
  -8   4   7       42.07       47.24     12.95 o 
  -7   4   7      199.20      236.21     16.93 o 
  -6   4   7     2349.00     2294.26     26.80 o 
  -5   4   7      401.41      368.84     14.73 o 
  -4   4   7      192.93      193.54     14.72 o 
  -3   4   7     2171.16     2061.37     43.73 o 
  -2   4   7     4573.89     4545.33     88.06 o 
  -1   4   7      801.07      795.91     19.94 o 
   0   4   7      745.99      756.05     15.57 o 
   1   4   7     1124.15     1090.43     25.93 o 
   2   4   7     2159.35     2145.19     67.68 o 
   3   4   7      289.01      250.43     14.30 o 
   4   4   7      442.25      444.71     11.46 o 
   5   4   7      124.22      136.29     11.02 o 
   6   4   7     2262.01     2266.58     16.23 o 
   7   4   7      125.00      122.70     11.96 o 
   8   4   7      139.02      145.74     10.42 o 
   9   4   7      289.00      277.76     15.18 o 
  10   4   7     1009.10      936.11     26.42 o 
  11   4   7       95.36       81.71     13.39 o 
  12   4   7        1.69       20.68     13.17 o 
 -13   5   7        2.54       -5.88     17.12 o 
 -12   5   7       39.78       83.43     20.48 o 
 -11   5   7     1172.75     1133.41     54.77 o 
 -10   5   7        2.54       -9.38     18.75 o 
  -9   5   7      373.04      425.10     16.06 o 
  -8   5   7      224.46      216.60     15.24 o 
  -7   5   7     4500.25     4514.02     33.43 o 
  -6   5   7      327.77      347.63     16.12 o 
  -5   5   7      175.67      180.33     16.09 o 
  -4   5   7     1607.36     1587.75     19.90 o 
  -3   5   7     1793.22     1680.16     26.61 o 
  -2   5   7       11.31       10.51     15.89 o 
  -1   5   7     1328.65     1303.23     23.31 o 
   0   5   7       60.26       73.67     12.83 o 
   1   5   7      185.56      160.91      9.35 o 
   2   5   7       23.19       36.35      9.20 o 
   3   5   7     2945.43     2907.04     46.28 o 
   4   5   7      116.12      120.58     10.30 o 
   5   5   7     1469.77     1467.29     35.57 o 
   6   5   7       69.69       76.92     12.68 o 
   7   5   7     1596.79     1566.70     40.21 o 
   8   5   7      303.20      316.74     15.35 o 
   9   5   7      216.53      245.50     11.26 o 
  10   5   7      178.20      175.51     14.54 o 
  11   5   7      273.64      237.45     14.98 o 
  12   5   7      152.40      136.67     24.92 o 
 -12   6   7      514.95      498.45     26.21 o 
 -11   6   7        5.46       31.96     17.75 o 
 -10   6   7     1042.41     1050.47     48.44 o 
  -9   6   7        5.53        3.86     15.04 o 
  -8   6   7      898.51      868.09     31.06 o 
  -7   6   7      414.23      415.85     18.17 o 
  -6   6   7       88.77      119.41     14.43 o 
  -5   6   7      171.30      198.30     17.32 o 
  -4   6   7        3.96       19.19     13.88 o 
  -3   6   7        3.52       14.56     13.99 o 
  -2   6   7     1746.47     1724.19     24.53 o 
  -1   6   7      350.75      328.94     36.26 o 
   0   6   7     2176.19     2021.61     33.07 o 
   1   6   7       50.46       51.64     11.67 o 
   2   6   7      541.14      499.12     11.65 o 
   3   6   7        2.08       15.64     10.06 o 
   4   6   7      523.60      486.03     21.17 o 
   5   6   7       15.72       39.67     12.03 o 
   6   6   7     2913.90     2887.29    114.73 o 
   7   6   7       74.20       57.51     17.88 o 
   8   6   7       17.86       22.36     11.59 o 
   9   6   7        8.11        9.80     12.23 o 
  10   6   7     1548.87     1414.58     36.12 o 
  11   6   7      160.63      173.13     26.25 o 
 -11   7   7      518.00      494.82     48.06 o 
 -10   7   7       28.63       60.42     20.51 o 
  -9   7   7      232.26      270.54     28.91 o 
  -8   7   7       12.19       30.10     14.73 o 
  -7   7   7     1294.68     1313.67     32.75 o 
  -6   7   7        1.62       15.77     17.75 o 
  -5   7   7       18.94       32.53     17.40 o 
  -4   7   7       89.52       78.25     18.42 o 
  -3   7   7      926.15      922.35     16.42 o 
  -2   7   7     1142.67     1134.71     23.09 o 
  -1   7   7      146.17      151.99     14.64 o 
   0   7   7      910.63      889.83     31.45 o 
   1   7   7      666.20      672.22     19.92 o 
   2   7   7      433.46      450.16     21.54 o 
   3   7   7      225.12      232.78     10.20 o 
   4   7   7      427.13      410.39     12.18 o 
   5   7   7     2206.72     2189.47     44.02 o 
   6   7   7       17.19       33.15     17.92 o 
   7   7   7      333.81      358.83     45.15 o 
   8   7   7      348.87      390.32     17.52 o 
   9   7   7      346.95      353.02     28.12 o 
  10   7   7       20.12       34.04     14.45 o 
 -10   8   7      342.83      353.30     22.65 o 
  -9   8   7      229.81      226.23     18.42 o 
  -8   8   7      729.75      696.33     43.08 o 
  -7   8   7       67.49       64.70     19.34 o 
  -6   8   7      559.76      613.53     18.28 o 
  -5   8   7      653.05      661.53     20.68 o 
  -4   8   7       44.94       46.08     15.90 o 
  -3   8   7        0.78       12.53     13.21 o 
  -2   8   7     1429.29     1405.42    137.86 o 
  -1   8   7     1425.57     1383.37     31.16 o 
   0   8   7       54.98       73.74     14.34 o 
   1   8   7      536.59      530.75     14.84 o 
   2   8   7      975.84      918.05     21.90 o 
   3   8   7      249.73      246.72     12.17 o 
   4   8   7       37.17       36.59     11.07 o 
   5   8   7       11.18       37.89     13.28 o 
   6   8   7      225.98      231.80     15.32 o 
   7   8   7       65.99       97.93     17.30 o 
   8   8   7        2.01       28.31     14.64 o 
   9   8   7       19.81       34.18     25.20 o 
  -9   9   7       72.45       69.16     22.49 o 
  -8   9   7      716.83      732.74     21.19 o 
  -7   9   7      299.02      296.14     24.68 o 
  -6   9   7       69.08       83.78     15.61 o 
  -5   9   7        0.73       -8.36     13.49 o 
  -4   9   7      756.47      763.63     30.13 o 
  -3   9   7      441.85      432.21     16.93 o 
  -2   9   7      204.40      201.52     14.64 o 
  -1   9   7       18.16       42.35     14.88 o 
   0   9   7     1278.51     1264.18     29.86 o 
   1   9   7      224.24      235.22     14.27 o 
   2   9   7       62.71       63.85     13.59 o 
   3   9   7       72.62       69.55     14.15 o 
   4   9   7      562.80      577.69     16.06 o 
   5   9   7      183.10      193.19     14.34 o 
   6   9   7        8.99       61.46     16.22 o 
   7   9   7        0.83       19.12     14.15 o 
  -6  10   7       89.62      151.14     43.99 o 
  -5  10   7      235.87      249.13     15.73 o 
  -4  10   7        2.76       19.64     22.84 o 
  -3  10   7       45.12       86.08     18.03 o 
  -2  10   7      440.98      427.48     16.61 o 
  -1  10   7      526.01      513.92     17.18 o 
   0  10   7       79.81      139.33     33.50 o 
   1  10   7      392.49      422.80     45.28 o 
   2  10   7      297.55      299.00     15.63 o 
   3  10   7      422.86      453.63     16.28 o 
   4  10   7      126.93      140.04     16.92 o 
   5  10   7       97.43       94.44     17.99 o 
  -3  11   7       38.81       52.27     26.71 o 
  -2  11   7      258.51      239.62     17.55 o 
  -1  11   7       27.13       26.10     21.77 o 
   0  11   7      197.54      222.94     29.64 o 
   1  11   7       49.39       58.65     17.42 o 
 -14   0   8       52.59       61.63     21.28 o 
 -12   0   8      837.95      805.44     20.82 o 
 -10   0   8     1390.36     1284.93     87.81 o 
  -8   0   8      862.67      792.84     25.16 o 
  -6   0   8     1803.84     1794.16     46.26 o 
  -4   0   8     4497.03     4553.52    161.76 o 
  -2   0   8     5188.85     5818.73     70.51 o 
   0   0   8     2445.80     2229.05     81.37 o 
   2   0   8     1018.91     1040.95     40.09 o 
   4   0   8     1178.18     1197.93     48.13 o 
   6   0   8     4553.80     4540.85    282.23 o 
   8   0   8      189.91      185.04     13.47 o 
  10   0   8     1941.36     1972.07     40.73 o 
  12   0   8      587.35      591.87     51.22 o 
 -14   1   8      231.93      252.88     15.60 o 
 -13   1   8        4.16        6.56     23.77 o 
 -12   1   8      156.96      156.94     13.76 o 
 -11   1   8     2816.25     2752.88     63.41 o 
 -10   1   8       81.23       78.00     12.35 o 
  -9   1   8        0.64       11.37     11.61 o 
  -8   1   8      148.78      147.35     13.31 o 
  -7   1   8     4613.07     4890.54     97.64 o 
  -6   1   8        5.27       10.63     10.48 o 
  -5   1   8      652.89      750.37     22.69 o 
  -4   1   8     2189.31     2385.91     53.25 o 
  -3   1   8     7323.69     7639.06     38.15 o 
  -2   1   8       16.05       33.60     14.83 o 
  -1   1   8     1775.99     1547.11     18.75 o 
   0   1   8     1641.48     1654.20     47.42 o 
   1   1   8     5242.74     5136.07    115.49 o 
   2   1   8      136.12      161.90      9.65 o 
   3   1   8      145.45      137.98     10.67 o 
   4   1   8       40.17       35.82      8.20 o 
   5   1   8     2771.74     2691.77     51.07 o 
   6   1   8       58.48       60.41     10.19 o 
   7   1   8      282.15      284.03     11.79 o 
   8   1   8      102.20      109.42     13.13 o 
   9   1   8      483.26      500.90     15.42 o 
  10   1   8        7.81       12.96     11.36 o 
  11   1   8       40.98       23.04     10.98 o 
  12   1   8      266.84      268.86     29.28 o 
  13   1   8      937.32      918.09     32.64 o 
 -14   2   8      237.30      208.41     15.63 o 
 -13   2   8       15.55       14.14     15.69 o 
 -12   2   8      279.43      276.21     13.36 o 
 -11   2   8        0.70       -0.12     11.17 o 
 -10   2   8      857.82      818.64     19.14 o 
  -9   2   8     2087.03     1999.98     35.88 o 
  -8   2   8      464.60      503.31     15.68 o 
  -7   2   8      303.65      314.11     13.58 o 
  -6   2   8      658.79      691.56     33.31 o 
  -5   2   8     4900.06     5227.99     77.97 o 
  -4   2   8     7717.06     8525.15     35.47 o 
  -3   2   8      394.79      410.84     13.60 o 
  -2   2   8     1244.34     1189.02     24.70 o 
  -1   2   8     1624.99     1366.76     24.70 o 
   0   2   8     6280.90     6126.15    119.45 o 
   1   2   8      590.44      622.98     12.27 o 
   2   2   8      194.42      173.34     10.47 o 
   3   2   8      497.03      478.19     13.52 o 
   4   2   8     1156.95     1143.59     26.15 o 
   5   2   8       14.08       28.14     10.67 o 
   6   2   8     2077.67     2064.07     46.93 o 
   7   2   8      411.41      409.82     13.08 o 
   8   2   8       55.40       78.58     11.87 o 
   9   2   8     1047.82      961.52     28.34 o 
  10   2   8      957.44      979.99     28.44 o 
  11   2   8      247.67      240.44     12.33 o 
  12   2   8       67.11      104.80     19.28 o 
 -14   3   8      109.49       90.96     15.98 o 
 -13   3   8        0.98      -15.19     17.93 o 
 -12   3   8      678.34      651.79     18.93 o 
 -11   3   8      814.03      778.02     25.03 o 
 -10   3   8     1249.16     1204.91     16.16 o 
  -9   3   8      186.22      245.45     13.49 o 
  -8   3   8     1210.18     1214.43     69.45 o 
  -7   3   8     1246.04     1265.15     17.34 o 
  -6   3   8       38.97       47.16     15.09 o 
  -5   3   8       43.27       56.45     14.88 o 
  -4   3   8      805.72      761.42     23.22 o 
  -3   3   8     6258.45     6260.67    114.07 o 
  -2   3   8      363.22      304.67     15.20 o 
  -1   3   8     1083.53      977.38     16.76 o 
   0   3   8      491.95      365.44     11.52 o 
   1   3   8      236.70      234.16     11.35 o 
   2   3   8     1762.65     1717.20     45.03 o 
   3   3   8      615.38      615.24     11.70 o 
   4   3   8      558.64      549.35     14.13 o 
   5   3   8     1662.05     1578.40     20.91 o 
   6   3   8     1592.99     1600.61     36.56 o 
   7   3   8       46.06       61.82     11.03 o 
   8   3   8     1350.48     1313.08     30.84 o 
   9   3   8      569.38      596.08     13.57 o 
  10   3   8      122.07      131.32     12.70 o 
  11   3   8        5.10       16.73     12.23 o 
  12   3   8      190.62      201.71     17.97 o 
 -13   4   8      203.28      202.40     14.42 o 
 -12   4   8       51.21       75.25     17.46 o 
 -11   4   8       54.99       64.77     14.87 o 
 -10   4   8      624.72      632.95     34.36 o 
  -9   4   8      975.73      985.94     22.48 o 
  -8   4   8      143.65      180.57     14.97 o 
  -7   4   8     1124.72     1102.48     42.40 o 
  -6   4   8      694.05      709.46     37.57 o 
  -5   4   8     5018.86     4989.04    174.22 o 
  -4   4   8        4.17       20.53     12.78 o 
  -3   4   8       85.77       88.31     12.33 o 
  -2   4   8     2253.97     2159.70     32.34 o 
  -1   4   8     4208.42     3874.44    113.79 o 
   0   4   8       80.27      103.43     11.08 o 
   1   4   8      256.60      255.82     10.86 o 
   2   4   8     1495.93     1404.75     48.52 o 
   3   4   8     2630.35     2552.75     51.15 o 
   4   4   8       79.60       74.11      9.53 o 
   5   4   8     1164.58     1145.69     22.70 o 
   6   4   8      173.58      174.60      9.97 o 
   7   4   8     1155.45     1170.39     25.19 o 
   8   4   8       17.28       39.21     10.91 o 
   9   4   8      471.39      465.72     15.61 o 
  10   4   8      143.20      162.19     11.64 o 
  11   4   8      373.28      361.76     13.99 o 
  12   4   8        0.31      -18.30     18.30 o 
 -13   5   8       15.81       44.77     22.37 o 
 -12   5   8      810.64      816.02     41.56 o 
 -11   5   8       10.28       10.87     19.60 o 
 -10   5   8     1228.89     1207.60     38.26 o 
  -9   5   8      148.38      164.02     16.82 o 
  -8   5   8      602.69      606.91     16.16 o 
  -7   5   8        1.75       65.23     17.17 o 
  -6   5   8        8.44        9.56     15.50 o 
  -5   5   8       10.79       24.27     15.42 o 
  -4   5   8     1179.94     1156.38     24.58 o 
  -3   5   8      191.13      182.13     17.91 o 
  -2   5   8      261.48      287.15     20.99 o 
  -1   5   8        4.67       -1.08     13.98 o 
   0   5   8     5644.92     5297.27    155.45 o 
   1   5   8     2282.66     2194.26     45.54 o 
   2   5   8      529.66      546.33     15.46 o 
   3   5   8      171.74      181.11     13.22 o 
   4   5   8     4522.20     4438.99     73.49 o 
   5   5   8       34.30       40.55     10.98 o 
   6   5   8       76.65       71.02     10.72 o 
   7   5   8      427.45      461.57     21.38 o 
   8   5   8     1116.59     1064.75     32.83 o 
   9   5   8        4.20       36.14     19.65 o 
  10   5   8      346.18      317.97     14.67 o 
  11   5   8       33.49       43.04     14.24 o 
 -12   6   8       86.54       77.06     16.52 o 
 -11   6   8       11.55       20.38     15.02 o 
 -10   6   8        0.76       -4.15     16.48 o 
  -9   6   8     1492.86     1434.90     60.83 o 
  -8   6   8      674.91      692.76     17.34 o 
  -7   6   8       13.77        6.51     15.27 o 
  -6   6   8     1726.92     1666.06     16.10 o 
  -5   6   8      639.42      656.96     30.24 o 
  -4   6   8      502.11      451.01     19.90 o 
  -3   6   8      103.49       95.79     15.49 o 
  -2   6   8     1581.16     1451.09    104.92 o 
  -1   6   8     1943.45     1821.83     68.03 o 
   0   6   8      247.38      237.02     13.24 o 
   1   6   8      178.24      219.66     13.74 o 
   2   6   8     1272.03     1269.76     27.35 o 
   3   6   8     5658.53     5538.27     42.44 o 
   4   6   8       69.86       96.78     11.26 o 
   5   6   8        7.98       28.23     12.26 o 
   6   6   8        8.71      -14.08     14.08 o 
   7   6   8     1152.51     1210.54     35.24 o 
   8   6   8        6.71       24.00     17.96 o 
   9   6   8      332.82      341.87     14.96 o 
  10   6   8      563.73      503.67     19.00 o 
 -11   7   8      123.98      199.96     26.35 o 
 -10   7   8      770.42      780.21     40.65 o 
  -9   7   8       33.17       92.36     17.27 o 
  -8   7   8      162.61      170.43     19.16 o 
  -7   7   8      304.95      317.33     16.69 o 
  -6   7   8       84.88      100.40     18.66 o 
  -5   7   8      369.52      399.87     13.38 o 
  -4   7   8      938.92      922.43     34.45 o 
  -3   7   8        4.25      -16.49     16.49 o 
  -2   7   8     1091.49      994.78     59.66 o 
  -1   7   8       77.41      100.88     17.05 o 
   0   7   8      253.43      286.04     19.50 o 
   1   7   8        4.68       11.73     13.45 o 
   2   7   8      813.67      835.83     23.72 o 
   3   7   8      983.66      969.10     16.17 o 
   4   7   8      448.58      467.25     12.46 o 
   5   7   8      473.98      506.22     24.10 o 
   6   7   8      552.78      606.40     53.42 o 
   7   7   8      173.50      194.33     16.95 o 
   8   7   8      852.54      889.50     40.20 o 
   9   7   8      225.37      269.09     24.86 o 
  10   7   8      290.26      262.66     17.71 o 
 -10   8   8       46.77       79.88     34.85 o 
  -9   8   8      832.35      849.67     18.17 o 
  -8   8   8      768.19      800.56     35.13 o 
  -7   8   8       62.71       90.37     17.09 o 
  -6   8   8      285.17      324.50     19.95 o 
  -5   8   8     1269.28     1250.75     26.91 o 
  -4   8   8      829.83      876.15     31.99 o 
  -3   8   8      104.09      106.25     13.99 o 
  -2   8   8     1354.86     1244.24     19.48 o 
  -1   8   8      754.20      745.10     23.94 o 
   0   8   8       29.88       24.11     14.27 o 
   1   8   8      919.57      871.56     19.47 o 
   2   8   8       42.47       61.63     14.13 o 
   3   8   8      907.83      914.86     18.77 o 
   4   8   8       45.88       31.85     12.38 o 
   5   8   8       40.06       81.25     22.50 o 
   6   8   8      171.86      200.04     13.26 o 
   7   8   8      312.17      340.16     18.59 o 
   8   8   8       14.83       17.79     21.50 o 
  -8   9   8       85.39      131.31     18.87 o 
  -7   9   8      678.51      664.28     23.94 o 
  -6   9   8      189.36      282.96     39.82 o 
  -5   9   8       90.61      102.77     15.71 o 
  -4   9   8      274.11      324.71     17.34 o 
  -3   9   8      910.87      905.11     45.03 o 
  -2   9   8      566.59      529.70     17.82 o 
  -1   9   8      305.91      346.11     19.51 o 
   0   9   8       87.52       85.33     13.43 o 
   1   9   8      128.35      157.17     12.82 o 
   2   9   8      180.71      209.02     16.44 o 
   3   9   8       18.19       28.18     15.26 o 
   4   9   8       51.90       79.57     15.73 o 
   5   9   8      295.20      283.07     14.12 o 
   6   9   8        1.69       12.43     14.91 o 
   7   9   8       29.90       56.56     15.93 o 
  -6  10   8      121.14      141.13     24.32 o 
  -5  10   8      190.82      160.95     15.63 o 
  -4  10   8      128.35      122.76     18.66 o 
  -3  10   8       38.45       52.21     14.52 o 
  -2  10   8      631.15      562.66     22.07 o 
  -1  10   8       54.09       31.86     27.30 o 
   0  10   8       25.45       38.33     20.15 o 
   1  10   8       76.01       86.65     17.98 o 
   2  10   8      571.74      569.37     17.95 o 
   3  10   8       19.04       24.39     16.70 o 
   4  10   8      108.47      115.82     29.92 o 
   5  10   8       26.32       37.43     19.54 o 
  -1  11   8        3.03        1.60     19.41 o 
   0  11   8        0.25       -7.01     27.14 o 
 -13   0   9      629.87      613.02     26.39 o 
 -11   0   9      258.89      259.16     22.56 o 
  -9   0   9     2130.75     2223.36     61.32 o 
  -7   0   9       74.25       50.21     20.12 o 
  -5   0   9     6706.49     6866.36    149.84 o 
  -3   0   9      491.94      541.26     37.01 o 
  -1   0   9     5363.22     5026.98    345.18 o 
   1   0   9      124.00      176.76     13.57 o 
   3   0   9     6370.62     6372.92    288.21 o 
   5   0   9       27.42       11.62     14.16 o 
   7   0   9     3910.91     3881.96     87.82 o 
   9   0   9      869.80      841.91     39.35 o 
  11   0   9     1448.97     1451.30     91.48 o 
 -14   1   9      519.95      490.84     28.06 o 
 -13   1   9      168.86      186.33     26.46 o 
 -12   1   9       42.03       31.93     12.49 o 
 -11   1   9      331.43      339.22     20.37 o 
 -10   1   9     3178.42     3066.87     65.13 o 
  -9   1   9        7.74       26.92     14.52 o 
  -8   1   9      108.16      165.69     18.18 o 
  -7   1   9      812.94      765.50     15.70 o 
  -6   1   9     5812.15     5805.31    110.59 o 
  -5   1   9      476.49      535.78     19.81 o 
  -4   1   9     1530.83     1587.63     29.70 o 
  -3   1   9      350.23      375.00     17.42 o 
  -2   1   9     2730.28     2509.47    114.03 o 
  -1   1   9      584.72      647.00     17.46 o 
   0   1   9     6623.95     6487.39    116.77 o 
   1   1   9      168.98      181.81      9.46 o 
   2   1   9     4563.47     4511.80     98.72 o 
   3   1   9      149.25      165.91      8.51 o 
   4   1   9     5222.42     5348.18    133.46 o 
   5   1   9      489.48      472.14     12.32 o 
   6   1   9     1800.25     1898.82     48.77 o 
   7   1   9        3.80       20.09     10.97 o 
   8   1   9     1442.65     1387.40     46.40 o 
   9   1   9      148.16      150.32     14.07 o 
  10   1   9      869.60      810.41     39.18 o 
  11   1   9       45.59       57.30     12.95 o 
  12   1   9      364.58      338.19     25.87 o 
 -14   2   9      149.13      178.01     21.81 o 
 -13   2   9      907.09      871.31     27.94 o 
 -12   2   9      445.41      460.11     20.83 o 
 -11   2   9      195.56      197.70     13.81 o 
 -10   2   9       31.85       58.43     20.53 o 
  -9   2   9     1397.52     1451.00     23.88 o 
  -8   2   9      485.66      455.99     16.20 o 
  -7   2   9        7.20       14.14     11.93 o 
  -6   2   9      564.15      633.50     15.24 o 
  -5   2   9     2587.85     2618.12     61.78 o 
  -4   2   9     3092.65     3359.28     52.59 o 
  -3   2   9       98.55      130.32     15.00 o 
  -2   2   9     1641.49     1688.41     43.27 o 
  -1   2   9       59.46       49.94     15.43 o 
   0   2   9        4.47       19.90     10.66 o 
   1   2   9      997.22     1008.93     12.64 o 
   2   2   9       39.41       58.89      9.93 o 
   3   2   9     2531.76     2473.94     37.44 o 
   4   2   9        5.70       16.07     10.29 o 
   5   2   9      179.78      176.49     11.06 o 
   6   2   9      294.35      297.80     10.55 o 
   7   2   9     3246.08     3187.42     44.97 o 
   8   2   9       29.00       48.41      9.69 o 
   9   2   9       70.47       73.54     10.48 o 
  10   2   9      162.37      220.60     22.37 o 
  11   2   9      826.62      782.53     26.59 o 
  12   2   9        0.77        7.02     13.43 o 
 -13   3   9        4.61       41.27     17.98 o 
 -12   3   9        3.22       25.43     15.49 o 
 -11   3   9      756.67      762.62     18.16 o 
 -10   3   9     1680.46     1637.18     30.99 o 
  -9   3   9      236.01      217.34     11.88 o 
  -8   3   9       12.11       12.69     11.24 o 
  -7   3   9      449.24      445.34     32.66 o 
  -6   3   9     1322.30     1344.97     37.76 o 
  -5   3   9     3480.25     3559.90     56.80 o 
  -4   3   9     5429.11     5324.88    121.99 o 
  -3   3   9      843.77      806.07     20.36 o 
  -2   3   9      538.43      464.17     16.32 o 
  -1   3   9        1.33       -2.56     14.21 o 
   0   3   9      927.42      874.21     26.16 o 
   1   3   9     1163.02     1158.17     17.46 o 
   2   3   9     1314.42     1093.73     33.60 o 
   3   3   9       52.17       72.24     11.49 o 
   4   3   9       55.20       77.04     10.28 o 
   5   3   9      759.10      766.71     16.16 o 
   6   3   9      790.74      772.23     21.03 o 
   7   3   9      162.17      163.21     11.32 o 
   8   3   9      660.28      628.39     17.81 o 
   9   3   9      184.59      198.82     10.90 o 
  10   3   9      161.28      178.26     16.95 o 
  11   3   9       80.87       87.30     13.65 o 
  12   3   9      430.66      386.92     32.19 o 
 -13   4   9       37.94       64.95     16.90 o 
 -12   4   9      908.74      907.15     20.77 o 
 -11   4   9       51.92       55.95     19.55 o 
 -10   4   9      989.24      929.76     16.27 o 
  -9   4   9     1718.68     1776.81     21.26 o 
  -8   4   9      323.94      345.69     14.17 o 
  -7   4   9       16.41       32.55     16.97 o 
  -6   4   9      175.23      194.86     15.20 o 
  -5   4   9     2989.48     2985.20     80.91 o 
  -4   4   9     3259.66     3131.96     60.24 o 
  -3   4   9      707.26      735.12     13.30 o 
  -2   4   9     1939.72     1924.90     58.78 o 
  -1   4   9        7.93       14.60     12.70 o 
   0   4   9     3205.19     3000.08     85.26 o 
   1   4   9      185.52      175.48     11.33 o 
   2   4   9      487.00      468.12     11.51 o 
   3   4   9       55.15       85.40     14.37 o 
   4   4   9      122.80      131.92     10.27 o 
   5   4   9      127.48      136.40     11.12 o 
   6   4   9     2962.82     2967.06     22.24 o 
   7   4   9      581.50      595.75     22.20 o 
   8   4   9      182.69      185.33     12.16 o 
   9   4   9       29.23        8.82     18.39 o 
  10   4   9        6.97       28.27     13.23 o 
  11   4   9       83.15      119.60     19.94 o 
 -12   5   9       13.33       43.36     18.61 o 
 -11   5   9     1212.22     1169.09     41.68 o 
 -10   5   9       13.65       31.70     18.97 o 
  -9   5   9      122.60      106.49     16.38 o 
  -8   5   9      857.58      852.46     42.02 o 
  -7   5   9     1138.85     1121.09     21.97 o 
  -6   5   9       59.74       63.39     12.25 o 
  -5   5   9      465.41      464.12     16.18 o 
  -4   5   9        6.69        1.09     11.82 o 
  -3   5   9     4241.91     4070.59    107.76 o 
  -2   5   9       28.64       36.84     19.57 o 
  -1   5   9       30.49       22.56     14.35 o 
   0   5   9      239.78      268.95     13.64 o 
   1   5   9     9828.49     9190.42    158.35 o 
   2   5   9      265.83      258.41     11.31 o 
   3   5   9       20.79       28.76     12.91 o 
   4   5   9        7.32       11.65     18.96 o 
   5   5   9     2553.63     2441.58     59.32 o 
   6   5   9       27.50       32.51     12.22 o 
   7   5   9      280.96      254.78     20.17 o 
   8   5   9       58.28       58.64     17.73 o 
   9   5   9       46.98       46.71     13.91 o 
  10   5   9      499.41      454.27     17.58 o 
  11   5   9       15.87       29.97     13.45 o 
 -12   6   9      434.48      402.02     24.73 o 
 -11   6   9       60.35       88.58     21.75 o 
 -10   6   9      262.14      280.91     28.40 o 
  -9   6   9       15.13       10.57     14.10 o 
  -8   6   9      152.37      142.05     14.13 o 
  -7   6   9      379.87      385.45     16.32 o 
  -6   6   9      191.17      200.19     18.03 o 
  -5   6   9     1689.53     1707.56     55.12 o 
  -4   6   9     2856.31     2856.73     49.63 o 
  -3   6   9       94.83      101.58     16.53 o 
  -2   6   9      387.72      347.21     20.98 o 
  -1   6   9      329.06      319.91     17.10 o 
   0   6   9     1756.45     1735.63     20.79 o 
   1   6   9     1274.94     1174.06     15.51 o 
   2   6   9     1562.09     1584.67     17.96 o 
   3   6   9        5.66       39.22     18.02 o 
   4   6   9     1173.68     1182.88     26.06 o 
   5   6   9       14.08       41.16     16.46 o 
   6   6   9      961.34      980.84     26.50 o 
   7   6   9        0.24       -6.45     12.29 o 
   8   6   9      451.55      503.29     28.73 o 
   9   6   9       51.47       92.04     19.40 o 
  10   6   9       26.50       43.22     13.49 o 
 -11   7   9      224.59      217.45     19.71 o 
 -10   7   9        1.98       36.81     18.71 o 
  -9   7   9       24.57       30.11     20.35 o 
  -8   7   9      102.49      124.74     17.19 o 
  -7   7   9      886.93      916.52     17.54 o 
  -6   7   9      121.85      137.94     14.24 o 
  -5   7   9      129.31      141.52     13.72 o 
  -4   7   9       13.79       24.51     15.65 o 
  -3   7   9     2065.28     1954.78     87.82 o 
  -2   7   9       58.49       50.26     22.79 o 
  -1   7   9       28.95       42.41     13.16 o 
   0   7   9        2.72       21.50     13.72 o 
   1   7   9     1359.58     1343.17     17.20 o 
   2   7   9      452.37      454.16     14.45 o 
   3   7   9      313.83      285.61     12.27 o 
   4   7   9       16.04       38.92     15.20 o 
   5   7   9      792.97      764.02     20.04 o 
   6   7   9      497.26      527.90     15.88 o 
   7   7   9       25.20       46.63     15.58 o 
   8   7   9       59.65       30.32     14.80 o 
   9   7   9      595.55      578.94     26.27 o 
  -9   8   9      226.06      218.04     18.86 o 
  -8   8   9      655.56      725.59     19.41 o 
  -7   8   9       55.33       78.00     15.47 o 
  -6   8   9      595.03      623.40     20.73 o 
  -5   8   9      550.69      541.36     15.37 o 
  -4   8   9      551.28      550.83     21.84 o 
  -3   8   9       16.26       41.58     17.44 o 
  -2   8   9     1407.96     1362.83     30.23 o 
  -1   8   9      355.20      317.72     28.18 o 
   0   8   9      464.73      450.22     15.07 o 
   1   8   9        8.22       33.09     14.05 o 
   2   8   9      402.97      401.41     15.49 o 
   3   8   9      368.93      334.22     25.07 o 
   4   8   9      434.73      488.25     19.45 o 
   5   8   9        1.52       31.45     11.22 o 
   6   8   9      434.05      430.84     37.58 o 
   7   8   9       32.17       35.37     15.99 o 
   8   8   9      472.40      477.92     34.31 o 
  -8   9   9      117.59      150.37     19.38 o 
  -7   9   9      288.33      298.02     20.71 o 
  -6   9   9      266.87      271.94     18.46 o 
  -5   9   9       46.20       64.17     15.98 o 
  -4   9   9      548.77      531.59     35.21 o 
  -3   9   9      110.03      139.57     19.40 o 
  -2   9   9      656.56      591.63     16.29 o 
  -1   9   9        3.72       -9.16     19.64 o 
   0   9   9      315.24      324.20     16.11 o 
   1   9   9      312.48      327.59     15.75 o 
   2   9   9      296.44      281.30     16.00 o 
   3   9   9      226.78      255.54     15.96 o 
   4   9   9      146.60      147.06     13.68 o 
   5   9   9      235.48      221.07     13.28 o 
   6   9   9       16.76       38.76     17.20 o 
  -6  10   9        0.91       67.00     35.03 o 
  -5  10   9      369.45      303.97     49.46 o 
  -4  10   9       31.81       35.36     18.90 o 
  -3  10   9       20.43       40.97     16.38 o 
  -2  10   9       47.10       52.14     16.33 o 
  -1  10   9      454.61      454.39     20.92 o 
   0  10   9       53.48       97.23     17.08 o 
   1  10   9       11.27       18.39     16.34 o 
   2  10   9       12.88       17.84     17.23 o 
   3  10   9      654.86      641.68     20.61 o 
   4  10   9        7.60       43.84     30.54 o 
 -14   0  10       30.06       81.10     37.04 o 
 -12   0  10     1170.44     1070.67     35.51 o 
 -10   0  10      506.77      590.90     56.19 o 
  -8   0  10      920.64     1088.64     22.79 o 
  -6   0  10     1592.68     1688.36     72.06 o 
  -4   0  10     5434.66     5560.47    272.26 o 
  -2   0  10     6288.10     6058.63    438.37 o 
   0   0  10    17557.02    17803.86     67.84 o 
   2   0  10        5.57        7.71     13.73 o 
   4   0  10     5491.47     5387.28    203.05 o 
   6   0  10      132.06      157.24     16.78 o 
   8   0  10     2009.32     2051.56     68.79 o 
  10   0  10       61.26       70.34     20.12 o 
  12   0  10      748.79      710.04     44.82 o 
 -14   1  10      254.62      292.91     17.51 o 
 -13   1  10      732.19      712.04     24.33 o 
 -12   1  10       20.42       61.50     13.79 o 
 -11   1  10     1117.27     1094.29     21.17 o 
 -10   1  10      435.98      438.43     14.52 o 
  -9   1  10      250.23      321.40     14.93 o 
  -8   1  10       48.31       70.33     18.84 o 
  -7   1  10     4666.00     4825.30     78.53 o 
  -6   1  10      352.59      343.42     14.84 o 
  -5   1  10     2970.24     2901.90     57.70 o 
  -4   1  10      243.09      263.28     16.82 o 
  -3   1  10     8342.34     8619.96    310.37 o 
  -2   1  10       89.70       95.22     11.45 o 
  -1   1  10      520.89      516.22     14.56 o 
   0   1  10        5.65       14.69     11.32 o 
   1   1  10     6382.70     6425.81    105.25 o 
   2   1  10        1.37       19.14      8.84 o 
   3   1  10        3.42        9.46      9.32 o 
   4   1  10      323.77      333.48     12.83 o 
   5   1  10     6657.85     6702.33    163.02 o 
   6   1  10      334.39      344.56     12.23 o 
   7   1  10      239.93      257.86     11.37 o 
   8   1  10        4.76        6.42     14.84 o 
   9   1  10      598.20      616.27     28.92 o 
  10   1  10      317.06      318.69     13.64 o 
  11   1  10       39.64       55.72     17.17 o 
  12   1  10       38.12       67.55     12.67 o 
 -14   2  10       98.73      124.60     59.76 o 
 -13   2  10      194.80      195.36     16.60 o 
 -12   2  10     1262.79     1243.74     32.60 o 
 -11   2  10      301.59      287.32     13.77 o 
 -10   2  10      107.31      110.83     13.01 o 
  -9   2  10       89.07       62.65     13.30 o 
  -8   2  10      807.96      825.31     24.29 o 
  -7   2  10      136.60      145.30     12.23 o 
  -6   2  10        6.06       12.57     23.52 o 
  -5   2  10      359.42      346.89     17.34 o 
  -4   2  10      619.19      604.48     15.81 o 
  -3   2  10      165.87      193.55     15.70 o 
  -2   2  10      252.59      260.02     14.07 o 
  -1   2  10      774.41      679.74     30.47 o 
   0   2  10     2852.24     2696.46     64.26 o 
   1   2  10      552.59      579.48     14.51 o 
   2   2  10        5.02       12.90      8.71 o 
   3   2  10     1873.34     1822.67     32.25 o 
   4   2  10     4759.92     4576.09    138.28 o 
   5   2  10       51.18       51.41      9.07 o 
   6   2  10      242.10      253.50     10.52 o 
   7   2  10       24.98       27.66     10.49 o 
   8   2  10      551.43      569.19     17.91 o 
   9   2  10      289.99      240.13     11.09 o 
  10   2  10      828.40      810.69     24.86 o 
  11   2  10      277.01      255.28     23.07 o 
  12   2  10      177.33      168.90     13.06 o 
 -13   3  10        7.28       24.00     19.18 o 
 -12   3  10       69.74       73.55     15.62 o 
 -11   3  10      140.01      174.38     13.68 o 
 -10   3  10      226.16      241.48     13.30 o 
  -9   3  10      160.96      162.18     15.76 o 
  -8   3  10       85.09      127.05     15.05 o 
  -7   3  10     1433.51     1443.94     58.33 o 
  -6   3  10      466.68      495.32     17.92 o 
  -5   3  10     1263.97     1202.13     32.66 o 
  -4   3  10      124.07      121.16     14.26 o 
  -3   3  10     3135.46     3054.53     70.59 o 
  -2   3  10      334.42      311.51     12.39 o 
  -1   3  10      217.43      202.26     16.16 o 
   0   3  10        5.57       61.33     32.25 o 
   1   3  10     1022.50      920.57     11.79 o 
   2   3  10      585.14      562.00     14.74 o 
   3   3  10       59.01       87.96     10.54 o 
   4   3  10     2738.63     2744.21     25.21 o 
   5   3  10       48.46       63.98      9.68 o 
   6   3  10      147.83      157.15     11.28 o 
   7   3  10       35.71       58.25     10.61 o 
   8   3  10      148.40      147.51     12.95 o 
   9   3  10      432.51      419.76     13.02 o 
  10   3  10      122.44      174.17     22.35 o 
  11   3  10       22.15       29.15     14.97 o 
 -13   4  10      375.29      337.81     16.55 o 
 -12   4  10      219.01      203.79     21.17 o 
 -11   4  10      100.99      101.18     17.27 o 
 -10   4  10       26.57       51.85     18.69 o 
  -9   4  10      788.58      745.42     35.45 o 
  -8   4  10     1332.27     1354.52     34.51 o 
  -7   4  10     1316.41     1395.33     18.06 o 
  -6   4  10       15.01       14.91     13.10 o 
  -5   4  10       79.90       85.56     15.29 o 
  -4   4  10     1049.76     1113.42     37.56 o 
  -3   4  10       82.22      103.37     13.79 o 
  -2   4  10      235.81      257.37     18.26 o 
  -1   4  10     3158.40     3011.46     65.65 o 
   0   4  10        8.58        3.93     11.92 o 
   1   4  10      523.07      516.78     16.91 o 
   2   4  10      600.03      605.60     12.10 o 
   3   4  10     4053.55     3855.26    102.58 o 
   4   4  10       15.43       31.85      9.56 o 
   5   4  10      167.81      172.38     11.14 o 
   6   4  10       70.98       86.07     14.69 o 
   7   4  10      334.84      341.58     13.06 o 
   8   4  10      119.05      131.32     11.02 o 
   9   4  10        1.27        2.83     12.70 o 
  10   4  10       15.23       23.47     14.94 o 
  11   4  10      978.61      849.97     43.03 o 
 -12   5  10        5.03       58.25     21.82 o 
 -11   5  10       89.53      114.97     18.81 o 
 -10   5  10     1205.69     1180.07     43.85 o 
  -9   5  10       51.67       51.88     16.20 o 
  -8   5  10      654.78      653.25     23.25 o 
  -7   5  10      132.97      138.90     15.56 o 
  -6   5  10     2733.62     2874.42     57.80 o 
  -5   5  10      133.61      127.55     15.62 o 
  -4   5  10     1993.22     2042.46     35.94 o 
  -3   5  10       92.10       91.65     11.01 o 
  -2   5  10     3809.60     3701.24    164.22 o 
  -1   5  10      233.55      215.08     16.33 o 
   0   5  10      342.80      336.99     13.44 o 
   1   5  10       86.64      111.12     13.51 o 
   2   5  10     1165.43     1122.39     21.26 o 
   3   5  10      562.48      517.78     12.97 o 
   4   5  10     2103.19     2085.24     38.22 o 
   5   5  10        0.40        4.52     11.32 o 
   6   5  10      856.17      863.30     14.40 o 
   7   5  10        7.10       21.27     14.51 o 
   8   5  10      269.47      267.93     14.06 o 
   9   5  10       22.27       21.84     12.25 o 
  10   5  10      730.39      692.53     35.64 o 
 -11   6  10       26.24       50.08     21.28 o 
 -10   6  10       58.94       66.14     14.66 o 
  -9   6  10      315.68      316.87     15.27 o 
  -8   6  10       44.79       73.30     14.00 o 
  -7   6  10      603.29      621.46     16.49 o 
  -6   6  10      102.87      120.13     17.67 o 
  -5   6  10      969.39     1007.33     15.44 o 
  -4   6  10      308.64      319.22     12.60 o 
  -3   6  10      668.56      645.63     21.52 o 
  -2   6  10      233.69      269.64     18.20 o 
  -1   6  10     1823.39     1780.64     34.66 o 
   0   6  10      612.31      576.07     15.05 o 
   1   6  10      309.83      324.87     15.24 o 
   2   6  10       36.17       48.79     15.59 o 
   3   6  10     3546.19     3553.74     41.94 o 
   4   6  10      622.96      628.49     17.26 o 
   5   6  10      191.67      214.51     14.21 o 
   6   6  10       95.38      112.43     14.23 o 
   7   6  10      714.87      679.53     16.45 o 
   8   6  10        1.58       11.40     15.68 o 
   9   6  10       64.17       64.82     15.77 o 
  10   6  10        2.09        4.15     14.72 o 
 -10   7  10      296.76      242.92     22.32 o 
  -9   7  10       91.00      172.71     40.00 o 
  -8   7  10       28.96       27.54     18.97 o 
  -7   7  10      411.45      429.51     17.30 o 
  -6   7  10     1283.59     1270.20     33.73 o 
  -5   7  10        0.55       15.92     13.98 o 
  -4   7  10      371.50      391.32     34.47 o 
  -3   7  10       61.39       85.57     17.53 o 
  -2   7  10     1953.38     1739.52     78.16 o 
  -1   7  10      401.42      374.08     18.17 o 
   0   7  10       48.81       48.30     14.27 o 
   1   7  10      196.08      184.83     15.73 o 
   2   7  10      544.99      540.55     14.68 o 
   3   7  10      415.29      436.92     12.57 o 
   4   7  10      318.42      337.99     13.49 o 
   5   7  10      629.36      611.20     12.52 o 
   6   7  10      471.29      435.09     16.86 o 
   7   7  10        7.95       10.54     14.86 o 
   8   7  10       95.00      129.04     18.44 o 
   9   7  10       74.50      107.05     21.80 o 
  -9   8  10     1421.90     1278.93     59.24 o 
  -8   8  10      423.79      447.01     26.71 o 
  -7   8  10      755.16      770.24     15.87 o 
  -6   8  10       14.63       35.96     23.15 o 
  -5   8  10     1560.04     1531.14     37.25 o 
  -4   8  10      105.85      132.16     16.64 o 
  -3   8  10       43.89       56.13     14.55 o 
  -2   8  10        4.55       17.05     18.34 o 
  -1   8  10     1388.20     1335.39     21.02 o 
   0   8  10      468.40      498.98     16.60 o 
   1   8  10       31.64       55.38     14.37 o 
   2   8  10      245.07      222.08     13.74 o 
   3   8  10      647.20      647.45     13.77 o 
   4   8  10      299.04      298.64     13.23 o 
   5   8  10      151.23      153.76     12.08 o 
   6   8  10      381.23      355.28     23.87 o 
   7   8  10      179.23      185.64     16.92 o 
  -7   9  10      927.65      917.40     26.29 o 
  -6   9  10      208.99      201.05     18.50 o 
  -5   9  10      129.78      144.99     28.76 o 
  -4   9  10      166.90      205.75     29.04 o 
  -3   9  10      233.14      222.80     23.51 o 
  -2   9  10      303.79      271.15     17.90 o 
  -1   9  10       22.87       69.02     16.99 o 
   0   9  10       16.85       52.86     17.75 o 
   1   9  10       85.83       84.72     14.60 o 
   2   9  10      262.48      284.98     16.84 o 
   3   9  10        6.79       33.38     15.95 o 
   4   9  10       23.59       45.02     15.17 o 
   5   9  10      372.25      367.36     19.47 o 
   6   9  10      313.41      299.00     32.43 o 
  -5  10  10        0.94       -2.26     19.36 o 
  -4  10  10      263.93      270.96     28.53 o 
  -3  10  10       24.90       11.05     15.20 o 
  -2  10  10       29.72       64.00     20.03 o 
  -1  10  10       28.67       40.72     16.51 o 
   0  10  10      256.81      269.82     17.59 o 
   1  10  10        8.12       46.72     25.81 o 
   2  10  10       27.42       27.75     17.74 o 
   3  10  10       37.59       50.97     16.01 o 
 -13   0  11      397.62      335.62     26.21 o 
 -11   0  11     1000.54     1031.28     80.41 o 
  -9   0  11     4161.29     4003.64    221.97 o 
  -7   0  11      824.82      817.85     23.00 o 
  -5   0  11     9546.98     9983.27    606.74 o 
  -3   0  11       39.97       57.00     16.31 o 
  -1   0  11     1853.69     1714.91    117.12 o 
   1   0  11     6967.29     6987.47    337.14 o 
   3   0  11     2256.22     2271.91    111.69 o 
   5   0  11     2160.04     2065.50    111.16 o 
   7   0  11     1706.37     1658.39    102.68 o 
   9   0  11       87.82       81.36     22.74 o 
  11   0  11     1280.66     1183.52     41.62 o 
 -13   1  11       34.50       57.99     21.93 o 
 -12   1  11       11.26        2.36     17.39 o 
 -11   1  11       61.36       69.21     16.34 o 
 -10   1  11     3036.00     2753.65     82.90 o 
  -9   1  11      251.71      222.23     17.39 o 
  -8   1  11       10.30       19.16     13.26 o 
  -7   1  11      295.30      326.13     15.11 o 
  -6   1  11     3977.79     4223.04    105.01 o 
  -5   1  11      278.15      296.59     17.25 o 
  -4   1  11      889.20      915.64     27.77 o 
  -3   1  11      164.87      163.51     18.61 o 
  -2   1  11     3860.25     3494.48    139.55 o 
  -1   1  11        0.75        0.99     11.05 o 
   0   1  11      205.32      246.46     16.36 o 
   1   1  11      180.22      166.87     10.26 o 
   2   1  11     7811.82     7465.74    181.56 o 
   3   1  11       93.14       92.11     10.11 o 
   4   1  11      911.45      950.89     21.55 o 
   5   1  11      554.31      600.12     11.75 o 
   6   1  11     4212.05     4143.33    109.47 o 
   7   1  11       83.96      104.40     10.71 o 
   8   1  11      424.66      406.41     17.05 o 
   9   1  11        9.13       22.03     11.34 o 
  10   1  11      978.37      985.98     58.66 o 
  11   1  11      284.84      276.52     21.09 o 
  12   1  11       64.16       91.34     38.86 o 
 -13   2  11      136.64      155.31     15.31 o 
 -12   2  11      317.08      323.55     17.89 o 
 -11   2  11      657.42      613.76     26.70 o 
 -10   2  11      304.62      302.08     13.52 o 
  -9   2  11      779.73      757.98     32.01 o 
  -8   2  11      177.62      198.21     13.72 o 
  -7   2  11      155.61      178.71     17.33 o 
  -6   2  11        0.54        9.01     16.60 o 
  -5   2  11     1526.57     1620.76     43.60 o 
  -4   2  11     2528.67     2473.06     86.85 o 
  -3   2  11      231.91      201.84     14.39 o 
  -2   2  11       50.89       44.21     13.64 o 
  -1   2  11      260.25      217.03     16.29 o 
   0   2  11     2414.75     2275.42     88.24 o 
   1   2  11     1580.92     1485.12     19.17 o 
   2   2  11       10.29       15.32     10.19 o 
   3   2  11     3903.70     3877.53     77.24 o 
   4   2  11       25.34       28.53      9.08 o 
   5   2  11      432.43      432.86     13.04 o 
   6   2  11      345.07      372.13     16.04 o 
   7   2  11     1008.97     1013.99     26.03 o 
   8   2  11       18.56       35.17     12.02 o 
   9   2  11        3.52       14.45     10.95 o 
  10   2  11      150.74      165.97     14.37 o 
  11   2  11      539.20      529.42     19.08 o 
 -13   3  11       16.32       71.05     15.56 o 
 -12   3  11       32.97       42.81     27.83 o 
 -11   3  11      237.57      243.64     15.65 o 
 -10   3  11      573.77      555.87     15.80 o 
  -9   3  11      122.35      117.13     15.89 o 
  -8   3  11        0.05       -4.86     15.31 o 
  -7   3  11      212.66      251.47     17.35 o 
  -6   3  11      751.36      711.70     16.67 o 
  -5   3  11     1321.46     1348.12     21.69 o 
  -4   3  11      595.97      650.88     17.47 o 
  -3   3  11       11.93       20.37     13.52 o 
  -2   3  11      522.08      505.35     12.66 o 
  -1   3  11      435.81      421.62     14.63 o 
   0   3  11       26.45       49.37     11.23 o 
   1   3  11      329.54      286.83     13.04 o 
   2   3  11     2416.42     2376.08     38.54 o 
   3   3  11      138.56      190.61     11.56 o 
   4   3  11      676.43      690.13     23.16 o 
   5   3  11      315.10      319.12     12.55 o 
   6   3  11      114.58      122.20     10.74 o 
   7   3  11      143.04      181.19     13.00 o 
   8   3  11      116.96      133.62     10.14 o 
   9   3  11      353.90      370.59     16.35 o 
  10   3  11      324.20      334.27     14.02 o 
  11   3  11       26.61       23.64     13.93 o 
 -12   4  11      345.67      329.97     19.06 o 
 -11   4  11      251.12      254.57     20.25 o 
 -10   4  11      300.71      344.78     22.84 o 
  -9   4  11      284.76      293.58     16.59 o 
  -8   4  11     1919.20     1977.04     30.84 o 
  -7   4  11      120.65      135.82     15.20 o 
  -6   4  11      373.96      355.23     15.56 o 
  -5   4  11        4.88       18.83     15.03 o 
  -4   4  11     4741.53     4635.32    108.99 o 
  -3   4  11      563.84      549.69     14.66 o 
  -2   4  11      652.63      637.57     38.83 o 
  -1   4  11       65.27       76.89     12.91 o 
   0   4  11     1527.59     1442.15     39.50 o 
   1   4  11      223.14      197.47     12.58 o 
   2   4  11        2.27       -3.96     10.65 o 
   3   4  11     1006.91      972.44     26.35 o 
   4   4  11      803.76      748.52     21.73 o 
   5   4  11       30.67       30.46     10.49 o 
   6   4  11      348.01      329.58     12.99 o 
   7   4  11       99.37      138.01     18.39 o 
   8   4  11      627.43      641.41     13.46 o 
   9   4  11       15.46       17.03     15.05 o 
  10   4  11      193.41      190.76     14.00 o 
  11   4  11       14.66       20.10     15.79 o 
 -12   5  11       26.72       28.29     19.30 o 
 -11   5  11      564.74      568.60     19.04 o 
 -10   5  11       31.42       43.90     19.56 o 
  -9   5  11     2263.24     2300.22     44.97 o 
  -8   5  11      371.12      369.72     19.06 o 
  -7   5  11     2631.88     2687.36     56.56 o 
  -6   5  11      495.51      525.38     16.45 o 
  -5   5  11     1760.80     1739.09     65.50 o 
  -4   5  11        5.41       13.99     13.42 o 
  -3   5  11     3399.23     3391.64     73.96 o 
  -2   5  11      270.95      240.87     14.66 o 
  -1   5  11      102.39      126.99     12.53 o 
   0   5  11        1.06       12.12     13.21 o 
   1   5  11     1027.44     1079.12     16.01 o 
   2   5  11      110.56      150.53     12.61 o 
   3   5  11      749.71      734.34     22.86 o 
   4   5  11       43.05       78.89     14.99 o 
   5   5  11      296.13      322.41     14.20 o 
   6   5  11        4.77       20.29     13.01 o 
   7   5  11     1113.73     1131.95     26.69 o 
   8   5  11      139.28      146.64     16.77 o 
   9   5  11     1248.17     1238.57     35.52 o 
  10   5  11       58.77       60.59     27.35 o 
 -11   6  11      143.82      127.17     17.41 o 
 -10   6  11       28.55       76.36     26.52 o 
  -9   6  11       49.77       43.98     20.32 o 
  -8   6  11      530.01      530.55     16.64 o 
  -7   6  11      122.54      112.76     17.20 o 
  -6   6  11       69.50       72.83     13.55 o 
  -5   6  11      271.55      290.93     15.88 o 
  -4   6  11     2815.56     2780.85     58.86 o 
  -3   6  11       67.45       81.65     17.18 o 
  -2   6  11       38.48       35.76     15.80 o 
  -1   6  11      914.89      796.74     14.88 o 
   0   6  11     2516.95     2430.37     44.81 o 
   1   6  11      211.73      180.39     12.38 o 
   2   6  11       65.13       67.51     11.54 o 
   3   6  11      561.83      556.19     22.83 o 
   4   6  11     1266.58     1229.37     27.89 o 
   5   6  11       20.54       20.96     12.24 o 
   6   6  11      213.52      205.04     13.88 o 
   7   6  11       14.90       27.80     25.55 o 
   8   6  11     1554.18     1519.67     44.35 o 
   9   6  11        2.68       37.90     20.16 o 
 -10   7  11       79.59       94.85     22.20 o 
  -9   7  11      178.87      168.21     16.33 o 
  -8   7  11       54.47       82.87     17.44 o 
  -7   7  11       59.27       72.18     13.81 o 
  -6   7  11        2.78       -3.05     16.34 o 
  -5   7  11      235.23      206.37     14.77 o 
  -4   7  11        0.09       36.70     18.20 o 
  -3   7  11      627.74      683.95     19.09 o 
  -2   7  11       14.73       49.72     17.63 o 
  -1   7  11      196.87      191.12     19.72 o 
   0   7  11      192.80      194.38     15.85 o 
   1   7  11     2770.16     2597.10     63.44 o 
   2   7  11        3.85       28.59     14.10 o 
   3   7  11      605.47      603.28     17.03 o 
   4   7  11      150.16      169.00     11.78 o 
   5   7  11      386.97      405.52     13.43 o 
   6   7  11      131.18      138.88     15.83 o 
   7   7  11      123.03      143.22     23.16 o 
   8   7  11        6.04       36.05     18.91 o 
  -9   8  11        7.55       23.43     19.07 o 
  -8   8  11      855.99      881.00     19.87 o 
  -7   8  11      697.60      624.49     18.84 o 
  -6   8  11       24.20       79.03     17.72 o 
  -5   8  11      134.53      129.09     18.40 o 
  -4   8  11     1906.88     1934.02     52.09 o 
  -3   8  11       21.97       47.69     16.43 o 
  -2   8  11        8.23       -3.42     16.19 o 
  -1   8  11      120.40      129.40     18.85 o 
   0   8  11      665.55      710.87     23.36 o 
   1   8  11        5.40       10.34     15.33 o 
   2   8  11      762.04      707.76     35.91 o 
   3   8  11      359.47      391.10     14.65 o 
   4   8  11      369.12      357.64     19.81 o 
   5   8  11       27.27       46.24     13.44 o 
   6   8  11      121.37      115.10     15.20 o 
   7   8  11      142.05      116.10     14.71 o 
  -7   9  11       12.66       -4.96     17.44 o 
  -6   9  11      216.38      194.58     18.83 o 
  -5   9  11       55.03       39.00     18.36 o 
  -4   9  11       66.47       61.91     20.38 o 
  -3   9  11      212.48      234.08     17.82 o 
  -2   9  11       71.54       64.50     23.56 o 
  -1   9  11      101.56      103.95     15.78 o 
   0   9  11        7.28       22.13     17.67 o 
   1   9  11      353.18      348.15     16.24 o 
   2   9  11      322.54      347.32     17.18 o 
   3   9  11       15.11       21.53     17.47 o 
   4   9  11       48.73       40.79     17.27 o 
   5   9  11      122.23      106.42     19.56 o 
  -4  10  11        1.09       -0.02     15.66 o 
  -3  10  11      265.02      308.77     19.53 o 
  -2  10  11       61.73       68.83     17.03 o 
  -1  10  11       35.17       42.54     15.76 o 
   0  10  11       58.65       48.43     15.82 o 
   1  10  11       38.88       75.55     19.39 o 
   2  10  11       15.44       38.91     18.15 o 
 -12   0  12     2461.72     2431.69     26.22 o 
 -10   0  12      162.82      185.60     23.41 o 
  -8   0  12     5195.87     5305.05    213.53 o 
  -6   0  12      425.99      448.81     39.99 o 
  -4   0  12     3370.76     3733.73     53.11 o 
  -2   0  12      104.20      110.16     15.82 o 
   0   0  12     2282.94     2141.11    156.30 o 
   2   0  12      260.08      264.87     15.73 o 
   4   0  12     1913.84     1881.71     91.21 o 
   6   0  12      892.99      916.35     50.06 o 
   8   0  12     2104.66     2100.93     24.66 o 
  10   0  12       20.53       36.08     25.13 o 
 -13   1  12       41.43       50.63     27.13 o 
 -12   1  12       44.46       47.18     14.44 o 
 -11   1  12       98.45      117.26     13.74 o 
 -10   1  12       25.71       44.46     14.31 o 
  -9   1  12     1959.62     1983.09     57.28 o 
  -8   1  12      223.77      250.06     13.88 o 
  -7   1  12     1576.14     1582.66     51.70 o 
  -6   1  12      742.05      771.07     21.72 o 
  -5   1  12     5852.42     6065.95    205.22 o 
  -4   1  12      618.99      628.17     55.28 o 
  -3   1  12     1709.50     1614.14     64.73 o 
  -2   1  12      249.06      228.39     14.61 o 
  -1   1  12     4957.01     4594.60    120.19 o 
   0   1  12       79.31       67.01     16.98 o 
   1   1  12     5269.72     5012.85    145.95 o 
   2   1  12        2.72       13.67      9.31 o 
   3   1  12     2112.36     2021.84     41.18 o 
   4   1  12        2.22        7.19     10.84 o 
   5   1  12     1096.58     1135.50     49.99 o 
   6   1  12      401.03      436.68     10.99 o 
   7   1  12      562.94      582.62     15.09 o 
   8   1  12      143.58      173.86     23.49 o 
   9   1  12     1018.28     1020.44     25.23 o 
  10   1  12      111.05      130.71     14.65 o 
  11   1  12       27.50       54.39     22.85 o 
 -13   2  12      170.20      198.88     17.46 o 
 -12   2  12      489.96      434.71     24.19 o 
 -11   2  12      456.22      462.80     15.87 o 
 -10   2  12       69.54       64.88     14.59 o 
  -9   2  12       71.59       85.51     15.52 o 
  -8   2  12      520.63      595.14     31.98 o 
  -7   2  12     1675.38     1750.62     44.60 o 
  -6   2  12       62.38       66.34     17.01 o 
  -5   2  12      784.59      773.81     29.26 o 
  -4   2  12     2842.70     2726.98     64.48 o 
  -3   2  12      352.32      345.18     18.29 o 
  -2   2  12       45.29       53.88     13.98 o 
  -1   2  12      488.61      485.60     17.21 o 
   0   2  12     4453.01     4207.85    108.64 o 
   1   2  12      187.33      186.12     12.02 o 
   2   2  12       64.58       55.78      9.96 o 
   3   2  12      783.47      758.91     22.99 o 
   4   2  12      420.19      437.72     10.77 o 
   5   2  12       93.67      104.73     10.23 o 
   6   2  12      102.78      120.04      9.67 o 
   7   2  12      223.10      248.54     11.84 o 
   8   2  12     1571.55     1551.03     66.30 o 
   9   2  12      232.93      232.57     11.12 o 
  10   2  12       58.35       73.11     12.56 o 
  11   2  12      206.48      221.56     14.78 o 
 -13   3  12      525.60      525.76     44.92 o 
 -12   3  12       75.25      103.10     22.13 o 
 -11   3  12        3.92       31.76     29.12 o 
 -10   3  12      230.10      226.90     18.70 o 
  -9   3  12      265.60      300.88     27.03 o 
  -8   3  12      494.09      491.20     27.45 o 
  -7   3  12       62.01       66.32     21.03 o 
  -6   3  12      924.36      902.39     30.57 o 
  -5   3  12     1458.42     1395.44     28.58 o 
  -4   3  12      407.28      446.38     17.09 o 
  -3   3  12       31.76       39.78     16.00 o 
  -2   3  12      550.46      490.76     21.34 o 
  -1   3  12      769.67      709.43     38.31 o 
   0   3  12      160.88      134.64     14.13 o 
   1   3  12     1986.87     1898.95     55.76 o 
   2   3  12      273.96      264.26     13.70 o 
   3   3  12      194.55      200.06     14.59 o 
   4   3  12      715.82      715.69     17.17 o 
   5   3  12      206.03      212.17     10.97 o 
   6   3  12     1156.37     1170.78     24.50 o 
   7   3  12      443.92      493.55     12.78 o 
   8   3  12       73.05      103.32     13.45 o 
   9   3  12        7.77        8.84     13.26 o 
  10   3  12      677.64      689.62     24.46 o 
  11   3  12      126.95      116.23     27.54 o 
 -12   4  12      297.20      302.94     30.97 o 
 -11   4  12      768.05      672.51     19.10 o 
 -10   4  12      134.25      154.96     17.34 o 
  -9   4  12        5.95       25.03     31.29 o 
  -8   4  12      479.23      531.71     17.05 o 
  -7   4  12     2011.94     2001.71     46.44 o 
  -6   4  12       16.04       32.06     14.94 o 
  -5   4  12     1278.40     1232.82     17.66 o 
  -4   4  12      516.06      526.08     14.58 o 
  -3   4  12      747.24      780.22     16.97 o 
  -2   4  12       14.61       29.78     14.71 o 
  -1   4  12      166.53      167.52     20.00 o 
   0   4  12      134.02      186.15     13.78 o 
   1   4  12      301.96      322.00     15.80 o 
   2   4  12       75.76       83.32     12.53 o 
   3   4  12       68.64       79.25     13.61 o 
   4   4  12       10.49       26.23     11.60 o 
   5   4  12      509.37      526.53     21.70 o 
   6   4  12       31.58       42.38     15.67 o 
   7   4  12       95.33      103.35     12.32 o 
   8   4  12      198.22      241.78     16.64 o 
   9   4  12      407.48      377.62     26.69 o 
  10   4  12        0.08       22.24     19.16 o 
 -12   5  12      409.20      395.51     55.62 o 
 -11   5  12       83.58       93.01     18.55 o 
 -10   5  12     1232.03     1170.96     25.11 o 
  -9   5  12      102.29      129.71     24.34 o 
  -8   5  12     1211.76     1199.76     27.52 o 
  -7   5  12      285.57      314.72     17.00 o 
  -6   5  12     4484.95     4541.15     59.90 o 
  -5   5  12        2.25       23.43     13.32 o 
  -4   5  12        1.07       -0.63     12.79 o 
  -3   5  12       91.57       96.80     12.62 o 
  -2   5  12     2497.61     2463.64     75.95 o 
  -1   5  12        7.51        8.39     16.47 o 
   0   5  12        2.09       16.25     14.72 o 
   1   5  12       10.69       27.98     12.79 o 
   2   5  12     1522.63     1488.31     44.16 o 
   3   5  12      210.11      217.54     11.80 o 
   4   5  12        5.25        7.41     11.61 o 
   5   5  12       12.15       22.28     11.94 o 
   6   5  12     1510.68     1479.72     22.79 o 
   7   5  12       12.41       16.94     14.04 o 
   8   5  12       25.88       54.81     14.41 o 
   9   5  12       52.20       61.99     16.66 o 
 -11   6  12      145.44      135.93     16.54 o 
 -10   6  12       26.53       41.83     17.47 o 
  -9   6  12      587.29      618.24     28.69 o 
  -8   6  12       10.73       25.30     16.83 o 
  -7   6  12      803.54      815.32     24.89 o 
  -6   6  12        1.13       24.39     15.47 o 
  -5   6  12      485.07      503.74     15.36 o 
  -4   6  12      100.31      105.64     17.93 o 
  -3   6  12      369.94      376.12     14.03 o 
  -2   6  12      312.03      280.46     25.27 o 
  -1   6  12      630.04      528.40     24.87 o 
   0   6  12     1663.56     1545.45     40.46 o 
   1   6  12     2161.45     2106.35     36.27 o 
   2   6  12       24.10       39.79     13.14 o 
   3   6  12      498.20      498.51     12.22 o 
   4   6  12       17.62       44.11     12.68 o 
   5   6  12      850.75      872.58     15.22 o 
   6   6  12       56.89       46.02     13.82 o 
   7   6  12      828.03      822.45     18.83 o 
   8   6  12       46.43       60.76     14.89 o 
   9   6  12      204.21      199.94     17.58 o 
 -10   7  12      285.56      243.94     29.79 o 
  -9   7  12        5.24       21.86     21.16 o 
  -8   7  12      168.69      167.67     21.00 o 
  -7   7  12       14.41       38.04     21.08 o 
  -6   7  12      680.58      709.92     30.28 o 
  -5   7  12       27.93       47.58     16.95 o 
  -4   7  12       70.11       88.64     22.09 o 
  -3   7  12       32.55       43.36     16.14 o 
  -2   7  12     1262.68     1247.46     30.67 o 
  -1   7  12      454.15      441.96     18.35 o 
   0   7  12       13.16        4.10     12.89 o 
   1   7  12     1060.16     1008.50     17.55 o 
   2   7  12     2545.80     2565.78     19.01 o 
   3   7  12       28.04       51.20     15.59 o 
   4   7  12       76.60       95.22     13.76 o 
   5   7  12       43.56       30.96     14.23 o 
   6   7  12      674.88      669.26     20.28 o 
   7   7  12       26.35       43.99     15.24 o 
   8   7  12        1.47      -34.67     39.60 o 
  -8   8  12        8.41       13.69     19.12 o 
  -7   8  12      371.64      390.81     30.82 o 
  -6   8  12       28.84       42.21     18.24 o 
  -5   8  12      309.89      320.32     17.81 o 
  -4   8  12      200.92      240.98     23.32 o 
  -3   8  12      978.44      971.46     36.78 o 
  -2   8  12      118.82      156.10     19.49 o 
  -1   8  12      482.34      484.56     16.25 o 
   0   8  12      653.48      706.96     22.95 o 
   1   8  12      488.29      501.31     16.02 o 
   2   8  12      241.94      240.57     18.11 o 
   3   8  12      596.78      567.11     18.73 o 
   4   8  12      212.43      227.58     18.42 o 
   5   8  12       87.94       91.39     14.62 o 
   6   8  12       15.74       19.20     14.35 o 
  -6   9  12       73.75       31.55     19.30 o 
  -5   9  12       71.74       67.82     18.63 o 
  -4   9  12        5.88       38.46     14.96 o 
  -3   9  12      131.48      111.59     16.31 o 
  -2   9  12      318.50      280.09     18.87 o 
  -1   9  12      391.46      396.49     22.40 o 
   0   9  12        0.05      -20.99     20.99 o 
   1   9  12      224.57      210.27     22.41 o 
   2   9  12      243.57      281.78     17.20 o 
   3   9  12      525.31      537.91     19.92 o 
   4   9  12        1.23       19.29     15.80 o 
  -1  10  12        2.25       22.50     19.76 o 
 -13   0  13      222.22      182.04     22.78 o 
 -11   0  13     2443.89     2378.86     99.20 o 
  -9   0  13      243.37      289.96     32.33 o 
  -7   0  13     2464.60     2595.92    206.26 o 
  -5   0  13        2.36        5.78     28.89 o 
  -3   0  13      865.81      822.92     60.77 o 
  -1   0  13      917.33      937.67     57.27 o 
   1   0  13     1278.39     1268.99     57.54 o 
   3   0  13     1776.26     1747.26     66.02 o 
   5   0  13     2853.93     2929.06    234.57 o 
   7   0  13      171.44      176.99     18.43 o 
   9   0  13       85.75      101.60     27.67 o 
  11   0  13      137.24       93.09     31.00 o 
 -13   1  13      245.43      191.66     16.15 o 
 -12   1  13       93.81       94.52     16.21 o 
 -11   1  13        1.92       70.68     36.67 o 
 -10   1  13      567.06      575.10     15.61 o 
  -9   1  13       43.43       91.91     16.16 o 
  -8   1  13      100.62      117.78     18.64 o 
  -7   1  13      172.30      185.21     17.75 o 
  -6   1  13     1464.08     1525.64     62.45 o 
  -5   1  13      209.78      205.18     15.77 o 
  -4   1  13     2361.72     2277.93    161.25 o 
  -3   1  13      122.01      109.71     12.28 o 
  -2   1  13     5379.05     5029.50    226.91 o 
  -1   1  13       33.02       42.02     14.81 o 
   0   1  13     2128.26     1950.61     64.27 o 
   1   1  13       58.26       40.55     12.85 o 
   2   1  13     2756.21     2598.27     68.44 o 
   3   1  13       36.34       63.24     11.61 o 
   4   1  13      526.82      555.46     18.29 o 
   5   1  13        1.39       13.65     13.16 o 
   6   1  13     1626.15     1695.21     64.14 o 
   7   1  13      125.21      141.72     11.41 o 
   8   1  13       70.17      101.79     12.40 o 
   9   1  13       45.79       54.09     11.48 o 
  10   1  13      534.00      536.21     22.24 o 
  11   1  13       15.50       12.99     14.74 o 
 -13   2  13      283.18      273.08     17.54 o 
 -12   2  13       38.52       48.64     16.33 o 
 -11   2  13      282.46      311.80     14.64 o 
 -10   2  13      749.50      739.30     27.30 o 
  -9   2  13      296.31      312.68     18.83 o 
  -8   2  13       67.77      108.00     17.91 o 
  -7   2  13     1147.91     1265.70     20.43 o 
  -6   2  13      274.58      324.69     19.77 o 
  -5   2  13      344.10      346.42     16.61 o 
  -4   2  13       16.87       43.70     17.63 o 
  -3   2  13     1732.63     1634.45     48.21 o 
  -2   2  13       21.18       18.81     12.33 o 
  -1   2  13     1303.77     1273.94     49.66 o 
   0   2  13     2380.55     2316.21     93.18 o 
   1   2  13     3931.59     3927.38     67.49 o 
   2   2  13      108.57      123.42     13.56 o 
   3   2  13     2075.28     1939.26     47.44 o 
   4   2  13     2619.11     2619.88     53.12 o 
   5   2  13      611.94      626.77     11.45 o 
   6   2  13      601.49      580.40     23.96 o 
   7   2  13      691.93      694.73     22.84 o 
   8   2  13      570.86      579.27     17.30 o 
   9   2  13      113.69      136.64     15.07 o 
  10   2  13        4.32       32.88     15.11 o 
 -12   3  13      243.27      238.50     25.68 o 
 -11   3  13        0.89       20.43     17.60 o 
 -10   3  13      166.92      201.43     19.91 o 
  -9   3  13      650.06      698.31     20.13 o 
  -8   3  13      116.61      139.66     15.96 o 
  -7   3  13      632.01      626.31     15.15 o 
  -6   3  13       55.93       62.85     15.58 o 
  -5   3  13       94.89       92.21     15.35 o 
  -4   3  13       66.69       66.22     10.94 o 
  -3   3  13      220.05      244.21     15.39 o 
  -2   3  13     1899.78     1772.93     46.64 o 
  -1   3  13     1385.68     1280.25     19.15 o 
   0   3  13      309.51      286.58     16.90 o 
   1   3  13       93.43      107.95     12.79 o 
   2   3  13      398.75      393.27     15.71 o 
   3   3  13     1049.43     1043.21     19.53 o 
   4   3  13        3.53       26.82     11.02 o 
   5   3  13      165.88      176.61     12.05 o 
   6   3  13      402.78      384.12     14.69 o 
   7   3  13      879.59      904.26     23.17 o 
   8   3  13      102.32      132.91     14.00 o 
   9   3  13      749.66      735.93     17.54 o 
  10   3  13      110.86      115.41     13.43 o 
 -12   4  13      450.04      442.79     22.89 o 
 -11   4  13      213.67      184.29     21.58 o 
 -10   4  13      998.81     1015.32     19.80 o 
  -9   4  13      124.78      151.75     19.53 o 
  -8   4  13      790.94      800.67     40.51 o 
  -7   4  13     1045.99     1074.53     29.87 o 
  -6   4  13       72.44       97.44     15.29 o 
  -5   4  13       58.16       71.43     13.35 o 
  -4   4  13      750.38      754.43     17.36 o 
  -3   4  13      553.72      541.81     15.85 o 
  -2   4  13      591.09      558.93     13.83 o 
  -1   4  13        1.19       13.55     16.31 o 
   0   4  13     1335.65     1326.21     50.71 o 
   1   4  13        6.32       12.87     14.37 o 
   2   4  13      252.45      268.74     14.42 o 
   3   4  13        7.75       16.24     11.83 o 
   4   4  13     1477.42     1460.41     30.01 o 
   5   4  13      143.60      152.10     13.48 o 
   6   4  13      542.82      567.67     14.72 o 
   7   4  13       10.06       14.54     13.51 o 
   8   4  13      706.55      664.56     27.05 o 
   9   4  13      157.23      130.94     15.19 o 
  10   4  13        0.44       20.78     39.67 o 
 -11   5  13        3.14       50.89     23.27 o 
 -10   5  13       58.55       87.76     18.88 o 
  -9   5  13     1715.16     1697.84     27.38 o 
  -8   5  13       75.78       87.97     17.79 o 
  -7   5  13      381.68      402.24     23.62 o 
  -6   5  13        0.48       -1.73     16.29 o 
  -5   5  13     1498.37     1483.24     34.58 o 
  -4   5  13      337.75      334.78     16.69 o 
  -3   5  13      299.57      283.30     13.02 o 
  -2   5  13      128.11      119.35     12.47 o 
  -1   5  13     2848.13     2674.33    128.72 o 
   0   5  13       49.00       33.29     19.59 o 
   1   5  13      214.70      213.35     15.74 o 
   2   5  13      439.53      420.12     18.09 o 
   3   5  13     1247.56     1208.73     21.03 o 
   4   5  13       50.12       47.39     12.98 o 
   5   5  13       17.99       23.51     13.37 o 
   6   5  13       13.32       12.00     15.25 o 
   7   5  13      363.98      333.29     15.95 o 
   8   5  13        0.48       35.86     16.39 o 
   9   5  13      227.03      238.55     16.11 o 
 -10   6  13       20.89       25.57     19.72 o 
  -9   6  13        5.63       21.27     16.78 o 
  -8   6  13     1879.94     1878.77     21.91 o 
  -7   6  13      168.65      237.00     36.58 o 
  -6   6  13      248.90      250.89     15.64 o 
  -5   6  13      228.24      234.77     14.38 o 
  -4   6  13      884.56      888.15     42.53 o 
  -3   6  13        0.16       -1.33     16.09 o 
  -2   6  13      609.93      573.10     18.34 o 
  -1   6  13        9.30       35.96     14.75 o 
   0   6  13     1271.05     1239.19     32.10 o 
   1   6  13       97.51      111.05     15.07 o 
   2   6  13      191.14      210.41     15.52 o 
   3   6  13        8.85       23.96     15.41 o 
   4   6  13     1483.36     1446.20     29.44 o 
   5   6  13       12.83        9.66     12.95 o 
   6   6  13      201.36      211.11     47.85 o 
   7   6  13      120.84      138.89     21.30 o 
   8   6  13      652.36      606.80     24.71 o 
  -9   7  13      752.98      760.85     29.60 o 
  -8   7  13       70.48       56.06     16.50 o 
  -7   7  13      660.24      669.54     36.36 o 
  -6   7  13       53.41       62.98     24.32 o 
  -5   7  13      741.97      782.03     22.21 o 
  -4   7  13       11.59       19.56     19.14 o 
  -3   7  13      395.48      404.23     17.21 o 
  -2   7  13       25.72       33.35     14.97 o 
  -1   7  13      871.99      826.85     37.19 o 
   0   7  13        2.20       34.22     15.60 o 
   1   7  13       19.06       31.42     15.33 o 
   2   7  13       32.31       22.55     14.12 o 
   3   7  13      267.89      283.49     14.97 o 
   4   7  13       52.74       74.59     13.50 o 
   5   7  13       65.13       72.20     17.44 o 
   6   7  13      174.68      189.26     19.06 o 
   7   7  13      263.98      253.55     22.54 o 
  -8   8  13      496.72      489.97     18.76 o 
  -7   8  13      275.22      275.12     17.82 o 
  -6   8  13      211.44      211.19     18.95 o 
  -5   8  13       70.98       85.29     17.71 o 
  -4   8  13      730.92      669.17     22.36 o 
  -3   8  13      318.95      335.45     22.84 o 
  -2   8  13       87.65      122.01     22.04 o 
  -1   8  13       73.81       86.61     15.50 o 
   0   8  13      407.48      443.08     20.10 o 
   1   8  13      199.93      253.12     16.11 o 
   2   8  13       11.08       24.01     14.02 o 
   3   8  13      376.93      370.46     14.55 o 
   4   8  13      202.30      199.80     16.19 o 
   5   8  13      336.45      345.72     30.79 o 
  -5   9  13       98.81       76.45     15.74 o 
  -4   9  13       13.72       29.96     16.97 o 
  -3   9  13      163.48      165.21     16.95 o 
  -2   9  13      402.81      425.10     26.72 o 
  -1   9  13       75.31       67.85     17.35 o 
   0   9  13       95.00      100.54     16.86 o 
   1   9  13       35.20       23.01     20.57 o 
   2   9  13       34.52       27.72     15.68 o 
   3   9  13       35.49       33.56     14.94 o 
 -12   0  14      296.99      296.04     26.26 o 
 -10   0  14     2377.89     2211.60    201.59 o 
  -8   0  14      840.14      878.43     71.12 o 
  -6   0  14       12.74       49.15     29.60 o 
  -4   0  14     5957.73     5858.51    576.19 o 
  -2   0  14      254.61      263.21     23.66 o 
   0   0  14     1460.87     1271.84     31.03 o 
   2   0  14       39.11       63.21     14.77 o 
   4   0  14       67.93       65.18     12.08 o 
   6   0  14      635.22      681.32     48.64 o 
   8   0  14      108.56      107.31     17.30 o 
  10   0  14      325.00      302.25     19.90 o 
 -12   1  14      317.30      342.83     33.36 o 
 -11   1  14        7.09       18.38     25.01 o 
 -10   1  14      230.49      214.86     17.05 o 
  -9   1  14     1190.35     1178.95     28.26 o 
  -8   1  14        4.51       20.81     15.64 o 
  -7   1  14        0.57       18.86     17.28 o 
  -6   1  14      192.74      223.39     19.11 o 
  -5   1  14     2903.70     2988.20    124.24 o 
  -4   1  14       47.07       46.41     12.30 o 
  -3   1  14       71.88       77.62     13.32 o 
  -2   1  14       47.87       42.44     14.95 o 
  -1   1  14     3448.85     3309.71     91.76 o 
   0   1  14      224.69      242.02     16.09 o 
   1   1  14      347.95      376.53     15.27 o 
   2   1  14      571.06      572.01     15.21 o 
   3   1  14     2317.47     2269.28     48.75 o 
   4   1  14      102.28       97.77     11.50 o 
   5   1  14        0.92       14.49     11.55 o 
   6   1  14      583.63      575.61     27.09 o 
   7   1  14     1139.83     1147.89     34.01 o 
   8   1  14      106.71       93.53     13.07 o 
   9   1  14      363.65      354.44     15.10 o 
  10   1  14        2.62       -8.95     12.62 o 
 -12   2  14      283.40      259.94     27.41 o 
 -11   2  14      558.19      576.63     21.09 o 
 -10   2  14      746.63      757.93     18.97 o 
  -9   2  14        7.75       23.75     18.74 o 
  -8   2  14     1235.59     1337.62     45.29 o 
  -7   2  14      684.92      724.92     19.45 o 
  -6   2  14      145.54      140.95     14.98 o 
  -5   2  14      109.96      126.38     16.32 o 
  -4   2  14     1505.08     1358.90     62.12 o 
  -3   2  14      674.32      667.05     18.82 o 
  -2   2  14      344.41      349.63     14.33 o 
  -1   2  14        2.91       27.01     11.44 o 
   0   2  14     1830.19     1784.27     39.14 o 
   1   2  14     1736.19     1702.03     71.57 o 
   2   2  14      737.54      702.56     22.50 o 
   3   2  14      239.55      235.20     10.98 o 
   4   2  14     1706.06     1705.72     23.00 o 
   5   2  14     1917.92     1983.53     28.89 o 
   6   2  14      481.37      495.10     13.23 o 
   7   2  14      143.54      155.31     14.66 o 
   8   2  14     1159.96     1190.49     43.04 o 
   9   2  14       47.01       62.12     13.73 o 
  10   2  14        1.13        1.79     14.46 o 
 -12   3  14      246.96      235.00     32.07 o 
 -11   3  14        0.04       -3.67     18.25 o 
 -10   3  14      339.60      346.73     25.92 o 
  -9   3  14     1318.66     1375.01     40.98 o 
  -8   3  14      238.16      237.47     14.61 o 
  -7   3  14       14.33       48.97     15.63 o 
  -6   3  14     1249.16     1248.21     32.44 o 
  -5   3  14      179.44      178.09     16.80 o 
  -4   3  14      956.44      860.28     43.97 o 
  -3   3  14      149.67      148.78     13.13 o 
  -2   3  14      894.81      863.64     34.06 o 
  -1   3  14      262.95      319.08     17.09 o 
   0   3  14      809.42      823.17     16.74 o 
   1   3  14       16.94       16.99     11.38 o 
   2   3  14      596.36      546.85     33.22 o 
   3   3  14     1339.34     1339.71     30.60 o 
   4   3  14     1275.55     1272.84     21.30 o 
   5   3  14       38.48       53.09     11.93 o 
   6   3  14     1034.16     1029.61     24.94 o 
   7   3  14      675.10      750.61     19.13 o 
   8   3  14       71.43       77.02     12.62 o 
   9   3  14      133.92      148.41     14.26 o 
 -11   4  14     1975.69     1874.14     22.95 o 
 -10   4  14      845.88      889.14     26.19 o 
  -9   4  14        0.20       15.80     15.27 o 
  -8   4  14      302.16      307.22     16.96 o 
  -7   4  14     1238.00     1279.66     33.55 o 
  -6   4  14      104.54      125.90     16.64 o 
  -5   4  14       22.17       38.29     14.62 o 
  -4   4  14      448.01      447.81     17.30 o 
  -3   4  14     1001.69     1004.89     31.45 o 
  -2   4  14       44.61       75.85     20.48 o 
  -1   4  14      127.71      119.07     16.83 o 
   0   4  14       63.81       57.62     14.66 o 
   1   4  14      952.32      881.39     34.19 o 
   2   4  14       73.71       84.67     15.90 o 
   3   4  14       10.90       -1.22     14.17 o 
   4   4  14       74.91       96.67     14.94 o 
   5   4  14      602.54      636.36     14.53 o 
   6   4  14      110.43      130.25     13.88 o 
   7   4  14       56.38       36.81     13.06 o 
   8   4  14      418.64      402.09     21.22 o 
   9   4  14      240.34      218.36     15.96 o 
 -11   5  14        4.96       38.13     19.48 o 
 -10   5  14      385.89      396.20     24.25 o 
  -9   5  14       35.33       37.58     15.54 o 
  -8   5  14      567.75      590.86     17.93 o 
  -7   5  14       63.06       71.85     17.30 o 
  -6   5  14      443.26      439.40     14.30 o 
  -5   5  14       49.69       72.02     14.50 o 
  -4   5  14     2110.73     2077.57     79.86 o 
  -3   5  14      400.65      385.77     14.83 o 
  -2   5  14      608.12      616.08     16.42 o 
  -1   5  14       37.45       84.39     21.51 o 
   0   5  14      750.33      706.41     19.28 o 
   1   5  14        6.54      -12.34     17.70 o 
   2   5  14      542.97      551.40     16.10 o 
   3   5  14      621.60      629.09     13.92 o 
   4   5  14      279.29      310.14     13.28 o 
   5   5  14      222.37      230.47     15.65 o 
   6   5  14      454.60      515.34     17.16 o 
   7   5  14      116.33      105.39     18.08 o 
   8   5  14       23.04       43.16     17.20 o 
 -10   6  14      144.81      169.54     18.32 o 
  -9   6  14        0.13       -5.76     19.72 o 
  -8   6  14        0.07       11.92     18.84 o 
  -7   6  14      806.86      777.08     22.15 o 
  -6   6  14       61.80       93.44     16.26 o 
  -5   6  14        6.84       18.17     14.47 o 
  -4   6  14        6.35       11.80     13.01 o 
  -3   6  14     2128.12     2006.74     43.09 o 
  -2   6  14       76.06       72.59     14.58 o 
  -1   6  14        5.21       20.80     16.22 o 
   0   6  14       39.73       78.79     19.95 o 
   1   6  14      916.06      888.69     25.45 o 
   2   6  14       72.92       74.98     16.07 o 
   3   6  14       96.28       95.86     14.42 o 
   4   6  14        5.69       21.29     11.31 o 
   5   6  14      373.83      363.33     20.52 o 
   6   6  14       81.59       74.18     14.76 o 
   7   6  14      243.58      268.25     17.49 o 
  -8   7  14      670.10      614.06     46.03 o 
  -7   7  14      116.64      130.19     27.24 o 
  -6   7  14      274.39      268.83     21.01 o 
  -5   7  14       36.40       57.36     21.30 o 
  -4   7  14      348.10      387.72     18.79 o 
  -3   7  14       22.34       46.64     15.42 o 
  -2   7  14      354.81      393.33     14.88 o 
  -1   7  14      108.54      121.66     16.65 o 
   0   7  14       16.18       53.48     16.32 o 
   1   7  14       16.01       13.45     16.17 o 
   2   7  14      464.26      533.68     26.72 o 
   3   7  14      155.07      152.89     14.17 o 
   4   7  14        9.71       45.73     15.03 o 
   5   7  14        1.15       11.48     13.44 o 
   6   7  14      823.79      834.45     17.42 o 
  -7   8  14      152.34      179.62     19.87 o 
  -6   8  14        7.06       38.49     19.60 o 
  -5   8  14       22.89       23.98     16.88 o 
  -4   8  14      352.15      340.61     35.42 o 
  -3   8  14      388.16      388.31     23.90 o 
  -2   8  14      348.10      369.98     21.49 o 
  -1   8  14        0.35       25.88     17.65 o 
   0   8  14      515.36      484.41     20.49 o 
   1   8  14      550.52      537.53     20.75 o 
   2   8  14        4.26       32.99     16.38 o 
   3   8  14        0.21       30.29     17.75 o 
   4   8  14      275.33      260.85     16.78 o 
  -4   9  14       15.74       38.16     17.63 o 
  -3   9  14       15.48        9.99     15.05 o 
  -2   9  14       34.41       71.26     21.87 o 
  -1   9  14      178.33      204.26     23.46 o 
   0   9  14        6.69       21.40     19.97 o 
   1   9  14      433.29      411.16     20.22 o 
 -11   0  15     1010.57     1052.11     41.36 o 
  -9   0  15      192.58      195.63     23.92 o 
  -7   0  15     2563.76     2816.49     49.21 o 
  -5   0  15     1498.81     1466.64    107.55 o 
  -3   0  15     2842.31     2812.35    135.24 o 
  -1   0  15      895.47      895.81     30.97 o 
   1   0  15       17.34      -20.58     28.11 o 
   3   0  15       67.21       67.78     16.20 o 
   5   0  15      771.53      749.74     24.18 o 
   7   0  15       30.42       36.85     16.45 o 
   9   0  15      751.29      687.53     68.80 o 
 -12   1  15      608.85      583.67     38.56 o 
 -11   1  15       56.14       58.99     19.58 o 
 -10   1  15       30.03       75.32     30.61 o 
  -9   1  15      522.53      514.50     27.57 o 
  -8   1  15     1064.57     1073.86     21.24 o 
  -7   1  15       41.77       47.17     18.14 o 
  -6   1  15      169.69      175.95     20.20 o 
  -5   1  15       22.16       20.11     12.57 o 
  -4   1  15     5655.22     5340.27    149.84 o 
  -3   1  15      659.34      598.08     36.05 o 
  -2   1  15     1925.55     1944.01     86.61 o 
  -1   1  15       19.80       17.69     15.59 o 
   0   1  15      719.83      670.01     28.96 o 
   1   1  15      122.77      123.66     18.23 o 
   2   1  15      312.66      316.30     20.21 o 
   3   1  15       63.61       68.88     11.28 o 
   4   1  15      152.22      157.22     10.89 o 
   5   1  15       12.88       36.29     15.63 o 
   6   1  15      343.82      391.38     18.32 o 
   7   1  15      110.60      117.70     15.02 o 
   8   1  15      222.99      239.28     13.69 o 
   9   1  15        1.90        5.80     13.21 o 
 -12   2  15       24.04       64.96     28.15 o 
 -11   2  15      641.57      572.05     43.78 o 
 -10   2  15      208.11      192.23     17.66 o 
  -9   2  15       87.22       83.83     23.32 o 
  -8   2  15      105.49       95.54     18.55 o 
  -7   2  15     2158.93     2155.31     57.54 o 
  -6   2  15      541.06      558.95     28.78 o 
  -5   2  15      379.39      381.43     16.94 o 
  -4   2  15      110.20      127.11     13.47 o 
  -3   2  15     2180.45     2150.71     81.57 o 
  -2   2  15     1637.86     1576.55     53.61 o 
  -1   2  15       29.73       37.05     11.73 o 
   0   2  15      112.32      112.43     17.16 o 
   1   2  15      934.51      877.91     42.26 o 
   2   2  15     1094.23     1117.76     46.56 o 
   3   2  15       95.83      102.99     15.28 o 
   4   2  15      983.32      933.84     22.58 o 
   5   2  15     1509.57     1494.11     42.46 o 
   6   2  15      351.84      387.99     20.60 o 
   7   2  15       16.99       25.77     12.19 o 
   8   2  15      340.29      334.31     16.96 o 
   9   2  15      464.43      469.16     20.75 o 
 -11   3  15       45.20       50.31     21.64 o 
 -10   3  15       91.31       97.69     17.96 o 
  -9   3  15      319.84      329.99     14.54 o 
  -8   3  15      358.76      379.97     15.99 o 
  -7   3  15       40.21       45.86     15.94 o 
  -6   3  15      494.46      477.56     18.23 o 
  -5   3  15     2152.44     2080.02     54.59 o 
  -4   3  15      585.39      521.69     16.16 o 
  -3   3  15      227.70      220.99     13.72 o 
  -2   3  15      393.75      416.09     15.35 o 
  -1   3  15     3833.83     3685.35     63.08 o 
   0   3  15      254.37      306.33     24.68 o 
   1   3  15       25.96       -2.00     14.77 o 
   2   3  15       99.71       96.22     15.16 o 
   3   3  15     2725.53     2617.87     80.92 o 
   4   3  15      366.55      404.30     14.29 o 
   5   3  15       37.18       41.75     11.80 o 
   6   3  15      389.99      394.47     16.20 o 
   7   3  15      321.10      313.83     15.03 o 
   8   3  15      285.62      348.33     16.76 o 
   9   3  15       16.25       31.82     14.81 o 
 -11   4  15       50.69       50.75     17.46 o 
 -10   4  15      292.17      275.82     17.32 o 
  -9   4  15      166.41      186.49     24.42 o 
  -8   4  15      200.06      200.91     17.24 o 
  -7   4  15      138.70      173.46     22.96 o 
  -6   4  15      657.87      659.25     23.11 o 
  -5   4  15       58.67       57.81     14.01 o 
  -4   4  15       81.15      107.55     15.60 o 
  -3   4  15      348.75      367.95     14.63 o 
  -2   4  15      740.84      704.81     31.06 o 
  -1   4  15      143.14       90.87     15.40 o 
   0   4  15      773.73      665.31     21.98 o 
   1   4  15      678.09      661.86     31.22 o 
   2   4  15      364.20      357.31     16.09 o 
   3   4  15       35.57       51.82     18.19 o 
   4   4  15      545.86      552.60     13.37 o 
   5   4  15      260.06      265.77     13.28 o 
   6   4  15      437.41      479.88     22.32 o 
   7   4  15       22.88       40.11     14.64 o 
   8   4  15       58.58       67.12     17.03 o 
 -10   5  15       10.65       27.20     18.10 o 
  -9   5  15      597.09      636.37     23.27 o 
  -8   5  15        4.08       22.26     19.01 o 
  -7   5  15      152.17      162.09     15.70 o 
  -6   5  15       51.56       53.43     15.78 o 
  -5   5  15     1121.88     1186.83     31.24 o 
  -4   5  15       18.03       20.60     14.09 o 
  -3   5  15      130.42      121.14     12.94 o 
  -2   5  15       30.53       50.58     13.95 o 
  -1   5  15     1657.36     1448.83     60.25 o 
   0   5  15      317.87      313.36     44.47 o 
   1   5  15        7.15       30.16     15.96 o 
   2   5  15      616.88      593.49     42.50 o 
   3   5  15      835.85      846.18     25.72 o 
   4   5  15      371.78      375.16     15.67 o 
   5   5  15        3.06       15.34     13.69 o 
   6   5  15      130.05      124.65     16.55 o 
   7   5  15      226.02      255.13     23.05 o 
  -9   6  15       77.96       77.77     20.40 o 
  -8   6  15       18.62       34.07     14.24 o 
  -7   6  15        0.67        6.93     17.21 o 
  -6   6  15      362.85      376.02     18.82 o 
  -5   6  15      149.78      183.12     18.95 o 
  -4   6  15      213.45      190.28     14.26 o 
  -3   6  15       39.34       53.24     20.15 o 
  -2   6  15     1297.71     1195.17     50.01 o 
  -1   6  15        9.94        1.54     16.36 o 
   0   6  15      362.43      346.43     17.19 o 
   1   6  15      108.41      117.61     18.91 o 
   2   6  15      617.13      603.94     36.93 o 
   3   6  15        3.06       -5.81     14.19 o 
   4   6  15      394.90      390.27     17.61 o 
   5   6  15       39.98       55.61     12.53 o 
   6   6  15       74.34       64.75     15.82 o 
  -8   7  15       55.60       35.73     18.96 o 
  -7   7  15      104.76       85.62     17.23 o 
  -6   7  15      226.23      228.98     22.99 o 
  -5   7  15      222.64      212.40     16.25 o 
  -4   7  15       62.47       87.23     18.15 o 
  -3   7  15       14.84       -0.30     16.89 o 
  -2   7  15      142.16      133.54     15.95 o 
  -1   7  15      557.19      615.98     23.21 o 
   0   7  15       65.45       72.88     18.92 o 
   1   7  15        1.96      -11.02     17.80 o 
   2   7  15        5.74       14.46     18.10 o 
   3   7  15      965.06      991.79     20.07 o 
   4   7  15      103.09      108.56     17.91 o 
   5   7  15        9.69       26.06     16.09 o 
  -6   8  15       40.46       50.37     19.19 o 
  -5   8  15       41.03       53.79     17.34 o 
  -4   8  15       82.71      112.42     19.70 o 
  -3   8  15      238.93      261.44     18.13 o 
  -2   8  15       97.25       93.74     14.90 o 
  -1   8  15        4.59       17.27     20.17 o 
   0   8  15       23.81       37.93     21.18 o 
   1   8  15      435.55      415.42     22.63 o 
   2   8  15      480.91      490.85     19.51 o 
   3   8  15      180.74      158.01     15.89 o 
 -12   0  16       62.43       69.42     22.93 o 
 -10   0  16     1327.71     1366.85    152.93 o 
  -8   0  16      310.45      328.58     35.06 o 
  -6   0  16     1671.79     1596.17    135.04 o 
  -4   0  16      167.42      179.53     17.47 o 
  -2   0  16       57.86       87.97     28.50 o 
   0   0  16       30.90       31.29     28.83 o 
   2   0  16      187.23      192.67     25.37 o 
   4   0  16     2137.16     2141.48     90.04 o 
   6   0  16      417.68      436.72     20.45 o 
   8   0  16      389.49      365.63     32.54 o 
 -12   1  16       70.43      101.85     51.00 o 
 -11   1  16      378.04      391.16     32.64 o 
 -10   1  16       64.35       81.05     20.94 o 
  -9   1  16      260.21      283.20     20.43 o 
  -8   1  16       56.16       74.33     19.14 o 
  -7   1  16      386.28      393.50     29.87 o 
  -6   1  16      273.04      276.29     14.83 o 
  -5   1  16       23.34       37.09     13.68 o 
  -4   1  16        7.07       22.50     14.94 o 
  -3   1  16       59.37       83.98     14.16 o 
  -2   1  16      623.74      622.01     24.30 o 
  -1   1  16      945.55      913.52     53.53 o 
   0   1  16        6.75        6.75     14.72 o 
   1   1  16     1485.77     1470.72     69.65 o 
   2   1  16       20.97       27.56     12.51 o 
   3   1  16     1752.70     1727.45     50.87 o 
   4   1  16      103.49      122.51     12.39 o 
   5   1  16       30.27       37.52     15.36 o 
   6   1  16      149.44      162.23     13.02 o 
   7   1  16      520.34      544.85     16.10 o 
   8   1  16        0.67       39.79     14.99 o 
   9   1  16      121.73      121.12     14.86 o 
 -11   2  16      405.03      402.56     35.19 o 
 -10   2  16     1185.72     1186.86     56.37 o 
  -9   2  16      125.02      133.32     17.55 o 
  -8   2  16       21.08       50.97     15.40 o 
  -7   2  16      351.10      343.49     22.25 o 
  -6   2  16     1500.37     1560.06     73.37 o 
  -5   2  16     1512.24     1448.03     48.91 o 
  -4   2  16      300.82      316.95     15.89 o 
  -3   2  16      582.48      565.08     16.55 o 
  -2   2  16     2030.33     1910.33     56.81 o 
  -1   2  16      363.52      377.37     17.72 o 
   0   2  16        3.06        9.56     13.64 o 
   1   2  16     1360.42     1353.69     45.02 o 
   2   2  16      876.62      881.44     38.76 o 
   3   2  16        0.53        1.52     15.48 o 
   4   2  16     1249.58     1220.71     32.00 o 
   5   2  16     1517.14     1526.62     31.92 o 
   6   2  16     1241.92     1266.00     37.35 o 
   7   2  16       27.37       36.59     14.27 o 
   8   2  16       67.11       98.88     16.15 o 
 -11   3  16        3.21      -10.42     22.35 o 
 -10   3  16       77.28       68.50     18.05 o 
  -9   3  16      726.70      648.91     23.04 o 
  -8   3  16       66.79       69.39     17.06 o 
  -7   3  16       13.45       23.36     15.68 o 
  -6   3  16       22.00       39.86     14.14 o 
  -5   3  16      380.83      385.94     23.28 o 
  -4   3  16     2327.02     2247.24     98.32 o 
  -3   3  16       17.65       20.57     13.91 o 
  -2   3  16      292.41      303.50     15.81 o 
  -1   3  16      502.62      495.47     16.45 o 
   0   3  16     3619.13     3401.84    174.37 o 
   1   3  16      301.83      315.33     15.76 o 
   2   3  16      179.52      161.21     17.50 o 
   3   3  16      681.37      734.46     20.21 o 
   4   3  16      687.28      732.84     28.81 o 
   5   3  16       21.16       24.33     13.24 o 
   6   3  16      334.91      314.43     16.53 o 
   7   3  16      249.05      285.18     19.83 o 
   8   3  16      130.26      119.78     12.92 o 
 -10   4  16       22.82       20.84     16.66 o 
  -9   4  16        5.76        8.61     19.29 o 
  -8   4  16      234.00      205.75     19.53 o 
  -7   4  16      968.16      951.21     20.44 o 
  -6   4  16      112.40      129.24     16.57 o 
  -5   4  16      734.07      704.56     23.13 o 
  -4   4  16      333.29      323.79     14.49 o 
  -3   4  16      986.81     1055.13     17.49 o 
  -2   4  16      617.46      586.74     20.20 o 
  -1   4  16       72.39       65.86     15.54 o 
   0   4  16      117.49      117.55     18.27 o 
   1   4  16     1149.97     1204.99     21.26 o 
   2   4  16      582.57      601.13     16.98 o 
   3   4  16       68.60      110.66     20.07 o 
   4   4  16       28.08       69.81     16.72 o 
   5   4  16      756.38      765.30     16.62 o 
   6   4  16      107.00      150.00     25.56 o 
   7   4  16        7.83       -9.46     15.09 o 
   8   4  16        1.23       13.70     27.59 o 
 -10   5  16       21.77        7.72     22.87 o 
  -9   5  16       99.67      129.55     22.01 o 
  -8   5  16      538.34      573.23     39.61 o 
  -7   5  16       12.63       16.88     16.56 o 
  -6   5  16       12.52       37.07     17.61 o 
  -5   5  16      108.03      140.02     17.83 o 
  -4   5  16     1085.46     1088.80     32.20 o 
  -3   5  16      191.57      169.20     14.47 o 
  -2   5  16      163.26      206.07     18.77 o 
  -1   5  16      559.40      500.62     23.68 o 
   0   5  16      647.29      690.98     24.36 o 
   1   5  16      152.41      131.24     23.52 o 
   2   5  16        5.21       28.55     18.94 o 
   3   5  16      347.19      373.24     21.93 o 
   4   5  16      263.47      292.38     17.58 o 
   5   5  16      107.45      111.27     13.76 o 
   6   5  16      150.68      166.05     16.97 o 
   7   5  16        9.05       26.44     18.18 o 
  -8   6  16      243.71      258.46     18.97 o 
  -7   6  16      387.91      430.52     17.01 o 
  -6   6  16       14.49       36.86     18.43 o 
  -5   6  16      773.91      763.72     28.27 o 
  -4   6  16       53.27       62.89     15.31 o 
  -3   6  16      713.15      669.45     18.42 o 
  -2   6  16       18.92       42.98     31.14 o 
  -1   6  16      285.05      307.96     24.09 o 
   0   6  16       15.66       41.24     23.75 o 
   1   6  16      680.27      654.44     21.90 o 
   2   6  16        0.20       33.07     23.11 o 
   3   6  16       67.19       48.53     17.60 o 
   4   6  16      145.23      159.62     15.67 o 
   5   6  16      470.34      452.15     15.18 o 
   6   6  16       40.67       28.39     19.10 o 
  -7   7  16       62.46       51.53     23.91 o 
  -6   7  16        8.97        2.17     16.76 o 
  -5   7  16      125.68      162.49     17.73 o 
  -4   7  16      617.64      548.32     20.41 o 
  -3   7  16       84.73       51.78     20.68 o 
  -2   7  16      176.79      218.49     23.83 o 
  -1   7  16      113.73       81.22     25.39 o 
   0   7  16      531.07      588.45     26.26 o 
   1   7  16        8.65       29.36     25.34 o 
   2   7  16       37.80       63.79     21.30 o 
   3   7  16       52.04       99.53     21.65 o 
   4   7  16      247.77      266.03     20.21 o 
  -4   8  16       24.83       23.04     19.31 o 
  -3   8  16      254.53      304.43     18.31 o 
  -2   8  16      181.16      236.79     28.91 o 
  -1   8  16        5.62       33.16     21.91 o 
   0   8  16       46.45       70.69     41.58 o 
   1   8  16        5.53       21.42     19.40 o 
 -11   0  17      913.54     1014.88     42.07 o 
  -9   0  17      673.94      689.61     37.27 o 
  -7   0  17     1977.30     1918.96    170.75 o 
  -5   0  17       35.49       58.65     17.14 o 
  -3   0  17      116.68      124.13     22.20 o 
  -1   0  17       36.46       13.57     29.86 o 
   1   0  17      234.38      236.00     30.12 o 
   3   0  17     1043.47     1039.67     43.04 o 
   5   0  17      831.75      832.73     40.45 o 
   7   0  17       83.33       91.65     18.48 o 
 -11   1  17        0.65      -22.47     22.47 o 
 -10   1  17      106.62      125.31     22.31 o 
  -9   1  17       11.36       21.64     31.23 o 
  -8   1  17      695.75      720.07     47.09 o 
  -7   1  17        4.66        7.94     18.81 o 
  -6   1  17       50.73       47.50     14.70 o 
  -5   1  17     1190.02     1157.31     33.67 o 
  -4   1  17     1197.90     1150.38     36.75 o 
  -3   1  17        2.42        9.68     17.04 o 
  -2   1  17      298.59      272.25     15.46 o 
  -1   1  17      312.75      329.26     20.60 o 
   0   1  17     1106.79     1132.63     54.83 o 
   1   1  17      279.33      264.88     17.42 o 
   2   1  17      185.71      198.96     19.20 o 
   3   1  17       45.14       86.21     14.96 o 
   4   1  17     2058.52     2075.62     51.02 o 
   5   1  17       87.72      107.60     13.32 o 
   6   1  17       88.71      120.12     18.35 o 
   7   1  17       32.27       29.17     14.45 o 
   8   1  17      561.40      549.28     40.89 o 
 -11   2  17      245.66      225.01     23.47 o 
 -10   2  17      145.50      148.08     21.95 o 
  -9   2  17     1852.96     1718.87    103.86 o 
  -8   2  17      123.67      152.97     17.23 o 
  -7   2  17      370.63      351.70     22.45 o 
  -6   2  17      697.05      692.76     18.95 o 
  -5   2  17      742.46      696.49     30.75 o 
  -4   2  17       83.93      103.30     12.72 o 
  -3   2  17     1768.26     1747.97     96.42 o 
  -2   2  17      739.31      754.74     41.33 o 
  -1   2  17      511.46      525.27     17.14 o 
   0   2  17      177.20      157.22     16.83 o 
   1   2  17      595.00      633.26     52.90 o 
   2   2  17      466.68      448.79     22.58 o 
   3   2  17      696.06      692.72     27.53 o 
   4   2  17       41.42       55.59     16.35 o 
   5   2  17       12.75       14.46     17.53 o 
   6   2  17      675.79      664.18     31.20 o 
   7   2  17       41.71       66.80     15.63 o 
   8   2  17       95.19       98.38     15.25 o 
 -10   3  17        3.63       23.18     17.04 o 
  -9   3  17      104.30      112.10     18.96 o 
  -8   3  17      614.22      613.98     17.89 o 
  -7   3  17      757.43      760.84     24.88 o 
  -6   3  17       66.42       71.63     15.83 o 
  -5   3  17      579.07      531.95     23.72 o 
  -4   3  17     1044.73     1025.11     32.41 o 
  -3   3  17      218.18      208.34     17.95 o 
  -2   3  17       43.72       55.29     13.93 o 
  -1   3  17     1250.00     1238.71     21.49 o 
   0   3  17       96.20      120.15     16.30 o 
   1   3  17      901.49      787.83     56.67 o 
   2   3  17       87.67       94.92     15.89 o 
   3   3  17      827.59      839.74     61.69 o 
   4   3  17      428.69      462.20     22.81 o 
   5   3  17      260.12      246.41     17.38 o 
   6   3  17       25.87       17.83     15.43 o 
   7   3  17      356.76      298.94     14.27 o 
 -10   4  17      683.37      613.10     35.09 o 
  -9   4  17      108.88      134.86     19.82 o 
  -8   4  17       31.36       50.96     19.73 o 
  -7   4  17      318.85      326.57     17.66 o 
  -6   4  17      860.00      805.87     43.72 o 
  -5   4  17       61.50       72.51     14.55 o 
  -4   4  17      457.28      425.36     24.00 o 
  -3   4  17      667.66      637.07     33.43 o 
  -2   4  17      459.21      482.16     26.83 o 
  -1   4  17        2.67       -0.12     14.04 o 
   0   4  17       11.89       23.17     20.50 o 
   1   4  17      140.95      170.08     21.36 o 
   2   4  17      721.97      738.79     36.61 o 
   3   4  17       59.65       95.11     16.75 o 
   4   4  17       59.82       69.72     20.46 o 
   5   4  17       16.35        0.93     19.03 o 
   6   4  17      286.54      292.87     20.16 o 
   7   4  17       94.26       99.83     20.43 o 
  -9   5  17      125.84      115.37     18.38 o 
  -8   5  17      142.49      142.52     18.45 o 
  -7   5  17      828.91      784.58     30.30 o 
  -6   5  17       21.59       43.99     18.27 o 
  -5   5  17      222.09      200.29     15.53 o 
  -4   5  17      369.00      437.76     30.20 o 
  -3   5  17      169.68      193.56     15.20 o 
  -2   5  17       25.23       40.18     16.51 o 
  -1   5  17      237.11      281.71     24.98 o 
   0   5  17       51.19       29.68     41.62 o 
   1   5  17      173.62      181.57     20.36 o 
   2   5  17       22.43       21.14     17.27 o 
   3   5  17     1093.58     1106.48     74.12 o 
   4   5  17        4.73        3.38     19.40 o 
   5   5  17       55.38       54.68     18.57 o 
   6   5  17       31.11       30.35     17.28 o 
  -8   6  17       98.96       91.26     22.97 o 
  -7   6  17        0.18       12.78     17.70 o 
  -6   6  17      430.22      398.74     19.08 o 
  -5   6  17        9.10       15.98     15.96 o 
  -4   6  17       15.27       24.20     15.93 o 
  -3   6  17       13.39       45.46     15.46 o 
  -2   6  17      641.91      711.62     19.01 o 
  -1   6  17       47.93      110.33     19.98 o 
   0   6  17       20.65       14.61     24.79 o 
   1   6  17       42.92       80.82     36.58 o 
   2   6  17      587.61      580.88     40.51 o 
   3   6  17       47.50       75.27     21.44 o 
   4   6  17      148.20      161.17     30.75 o 
   5   6  17       12.43        8.96     27.59 o 
  -6   7  17        0.54        7.64     18.84 o 
  -5   7  17      310.92      360.22     37.51 o 
  -4   7  17      434.03      367.52     19.12 o 
  -3   7  17     1063.46      998.15     20.51 o 
  -2   7  17        0.15        1.09     16.27 o 
  -1   7  17       59.22       14.52     33.69 o 
   0   7  17      114.57      127.18     21.56 o 
   1   7  17       57.92       99.37     26.42 o 
   2   7  17       20.14       76.81     31.13 o 
   3   7  17      273.31      292.45     26.02 o 
 -10   0  18      457.17      413.24     39.67 o 
  -8   0  18       10.57       36.36     24.71 o 
  -6   0  18     1446.53     1356.51     97.74 o 
  -4   0  18        1.18       32.01     22.40 o 
  -2   0  18     1155.34     1121.87     34.02 o 
   0   0  18      288.43      314.29     22.92 o 
   2   0  18      696.19      754.73     33.63 o 
   4   0  18      276.54      280.85     18.69 o 
   6   0  18      564.96      519.55     48.03 o 
 -10   1  18        1.18       21.82     27.57 o 
  -9   1  18       10.39       10.64     22.31 o 
  -8   1  18       78.69       91.53     21.47 o 
  -7   1  18      961.01      958.71     65.53 o 
  -6   1  18      148.64      146.10     12.58 o 
  -5   1  18       18.10       40.67     14.88 o 
  -4   1  18     1113.15     1125.75     36.77 o 
  -3   1  18      842.14      855.23     37.57 o 
  -2   1  18       67.94      105.64     14.44 o 
  -1   1  18      269.35      301.08     22.53 o 
   0   1  18       57.49       70.34     21.35 o 
   1   1  18     1463.16     1489.83     80.50 o 
   2   1  18      151.35      187.79     21.05 o 
   3   1  18      677.84      641.54     41.09 o 
   4   1  18        6.02        1.95     14.78 o 
   5   1  18       17.39       26.25     16.37 o 
   6   1  18        8.89       27.04     15.25 o 
   7   1  18      210.97      233.15     21.43 o 
 -10   2  18       58.92       56.62     28.24 o 
  -9   2  18       60.07       40.42     21.32 o 
  -8   2  18      483.55      491.42     25.69 o 
  -7   2  18      180.08      201.76     17.75 o 
  -6   2  18     1203.12     1152.29     51.08 o 
  -5   2  18      937.42      901.84     53.68 o 
  -4   2  18     1399.94     1378.19     56.13 o 
  -3   2  18      673.82      673.22     27.60 o 
  -2   2  18     1388.28     1380.55     59.19 o 
  -1   2  18      691.16      657.84     31.11 o 
   0   2  18       28.07       34.84     17.36 o 
   1   2  18      120.47      122.68     15.01 o 
   2   2  18     1186.32     1211.13     69.83 o 
   3   2  18      264.11      268.71     24.10 o 
   4   2  18       79.48       98.55     17.74 o 
   5   2  18       83.77      114.76     20.22 o 
   6   2  18       45.59       39.08     17.51 o 
   7   2  18      187.92      202.26     19.44 o 
 -10   3  18      180.58      173.87     23.98 o 
  -9   3  18       57.87       55.09     20.78 o 
  -8   3  18     1127.36     1163.90     47.09 o 
  -7   3  18      193.34      200.51     17.09 o 
  -6   3  18       37.06       41.25     16.88 o 
  -5   3  18      246.69      242.59     15.03 o 
  -4   3  18     1580.07     1570.46     79.91 o 
  -3   3  18      231.78      235.57     21.70 o 
  -2   3  18       26.19       61.31     16.18 o 
  -1   3  18      622.33      590.24     25.11 o 
   0   3  18     1020.19      990.98     29.01 o 
   1   3  18      175.09      174.95     20.26 o 
   2   3  18        2.94        8.74     25.86 o 
   3   3  18      242.96      251.94     26.30 o 
   4   3  18      216.22      250.52     20.63 o 
   5   3  18      195.57      208.75     15.28 o 
   6   3  18      182.32      180.94     25.75 o 
  -9   4  18      404.45      377.12     37.81 o 
  -8   4  18        2.88       19.66     18.46 o 
  -7   4  18      791.58      773.72     37.61 o 
  -6   4  18      308.48      292.08     27.96 o 
  -5   4  18      674.41      680.81     39.46 o 
  -4   4  18       36.36       16.53     16.47 o 
  -3   4  18      326.19      294.96     15.55 o 
  -2   4  18      259.28      285.32     15.16 o 
  -1   4  18      511.07      500.44     17.51 o 
   0   4  18       49.75       53.92     14.68 o 
   1   4  18      228.20      245.99     24.16 o 
   2   4  18      147.65      211.18     32.61 o 
   3   4  18      300.93      297.26     16.48 o 
   4   4  18        2.49        9.33     18.13 o 
   5   4  18       88.40      135.18     18.72 o 
   6   4  18      254.31      219.21     26.08 o 
  -8   5  18      361.30      335.10     20.49 o 
  -7   5  18        0.23        9.80     18.59 o 
  -6   5  18        1.40       13.15     16.62 o 
  -5   5  18        1.50       24.33     14.49 o 
  -4   5  18      620.80      561.28     22.48 o 
  -3   5  18      170.29      189.64     17.71 o 
  -2   5  18        1.08       13.03     17.09 o 
  -1   5  18        2.94       23.93     15.29 o 
   0   5  18     1080.05     1115.34    139.68 o 
   1   5  18      140.34      197.42     25.86 o 
   2   5  18        9.99       52.22     22.76 o 
   3   5  18       24.13       42.14     21.08 o 
   4   5  18      711.00      763.52     52.41 o 
   5   5  18        0.17      -19.30     19.30 o 
  -6   6  18       48.36       41.37     17.01 o 
  -5   6  18      369.41      351.58     21.00 o 
  -4   6  18       49.48       30.48     20.62 o 
  -3   6  18       77.48       84.40     16.33 o 
  -2   6  18       32.44       59.77     17.90 o 
  -1   6  18      399.06      361.92     24.66 o 
   0   6  18       52.64       72.97     41.06 o 
   1   6  18      275.14      290.87     27.24 o 
   2   6  18       81.49      107.74     32.88 o 
   3   6  18      308.30      310.41     22.70 o 
  -4   7  18      522.88      572.28     26.00 o 
  -3   7  18       46.59       56.66     19.31 o 
  -2   7  18      104.51      112.87     33.96 o 
  -1   7  18      174.78      193.18     19.12 o 
   0   7  18      101.82       78.87     27.15 o 
   1   7  18       17.18       38.38     19.63 o 
  -9   0  19     1663.90     1476.14    119.10 o 
  -7   0  19      417.90      415.71     23.76 o 
  -5   0  19      793.85      754.47     36.16 o 
  -3   0  19      765.25      778.04     34.54 o 
  -1   0  19     2615.39     2408.91     30.84 o 
   1   0  19      169.81      164.06     33.82 o 
   3   0  19      219.47      284.04     33.76 o 
   5   0  19      212.92      238.63     30.38 o 
  -9   1  19      101.49      104.19     18.97 o 
  -8   1  19      319.24      304.06     20.40 o 
  -7   1  19       34.71       48.43     15.53 o 
  -6   1  19      219.81      227.65     18.15 o 
  -5   1  19        1.11       -0.36     15.89 o 
  -4   1  19       29.44       38.10     19.47 o 
  -3   1  19       17.47       41.89     22.82 o 
  -2   1  19      526.59      479.38     25.38 o 
  -1   1  19       40.33       42.45     18.92 o 
   0   1  19     1227.95     1249.29     76.93 o 
   1   1  19      158.79      211.43     19.38 o 
   2   1  19      169.38      210.14     20.58 o 
   3   1  19       34.49       71.05     18.84 o 
   4   1  19     1250.67     1254.81     93.05 o 
   5   1  19       15.35       20.82     25.32 o 
   6   1  19      306.74      304.07     18.38 o 
  -9   2  19      386.25      372.24     32.13 o 
  -8   2  19       20.91       29.82     15.30 o 
  -7   2  19       10.09       29.38     16.06 o 
  -6   2  19      404.13      358.54     26.02 o 
  -5   2  19      994.59      964.85     32.54 o 
  -4   2  19      473.00      500.69     19.38 o 
  -3   2  19       87.91       95.43     16.18 o 
  -2   2  19       84.62      106.55     14.14 o 
  -1   2  19     1473.96     1408.83     70.93 o 
   0   2  19      306.13      268.11     22.30 o 
   1   2  19      207.97      219.96     18.58 o 
   2   2  19       72.12       82.04     17.57 o 
   3   2  19      475.29      490.65     25.96 o 
   4   2  19       20.96       41.95     18.56 o 
   5   2  19      339.45      322.44     24.84 o 
   6   2  19      116.30      129.44     26.71 o 
  -9   3  19        5.23       17.04     23.98 o 
  -8   3  19      516.53      453.73     18.67 o 
  -7   3  19      989.23      946.45     49.11 o 
  -6   3  19       19.02       38.41     16.18 o 
  -5   3  19       64.82       66.43     17.36 o 
  -4   3  19      422.15      454.15     17.16 o 
  -3   3  19      190.76      197.08     18.04 o 
  -2   3  19      213.43      224.27     17.15 o 
  -1   3  19       33.57       43.74     14.44 o 
   0   3  19      308.56      361.23     16.30 o 
   1   3  19      244.50      272.30     22.77 o 
   2   3  19      168.54      174.23     42.82 o 
   3   3  19       94.96      128.96     15.85 o 
   4   3  19      275.32      315.14     33.07 o 
   5   3  19       98.23       72.08     26.66 o 
  -8   4  19       99.72       97.18     19.55 o 
  -7   4  19       80.31       90.31     17.03 o 
  -6   4  19      912.96      909.66     50.35 o 
  -5   4  19       52.14       59.45     15.88 o 
  -4   4  19      119.96      156.49     17.56 o 
  -3   4  19      208.91      186.97     15.45 o 
  -2   4  19      276.17      304.95     35.97 o 
  -1   4  19       84.94      108.03     19.19 o 
   0   4  19      112.58      141.37     21.95 o 
   1   4  19        2.16       25.10     20.53 o 
   2   4  19      152.73      175.80     66.35 o 
   3   4  19      172.71      169.84     30.71 o 
   4   4  19       80.00      101.94     22.36 o 
   5   4  19        1.79      -12.14     27.27 o 
  -7   5  19      407.30      374.39     19.07 o 
  -6   5  19        0.49       10.48     18.75 o 
  -5   5  19       19.41       46.34     23.12 o 
  -4   5  19        1.42       -4.41     16.31 o 
  -3   5  19      233.08      244.99     16.56 o 
  -2   5  19        0.75       38.88     17.84 o 
  -1   5  19      118.62      119.72     18.41 o 
   0   5  19        2.50        9.01     17.86 o 
   1   5  19     1010.96      965.88     74.34 o 
   2   5  19       61.51       46.15     26.98 o 
   3   5  19       14.11       13.54     18.97 o 
  -5   6  19       38.39       42.55     18.01 o 
  -4   6  19       73.92       78.94     40.18 o 
  -3   6  19       73.10       60.08     15.63 o 
  -2   6  19      649.90      616.92     25.09 o 
  -1   6  19       60.11       50.76     20.16 o 
   0   6  19       20.44       29.74     27.05 o 
   1   6  19       68.58       80.91     26.94 o 
  -8   0  20     1412.29     1334.69     74.22 o 
  -6   0  20     1228.07     1192.05     58.72 o 
  -4   0  20      692.42      684.68     35.51 o 
  -2   0  20     1672.18     1618.27     37.07 o 
   0   0  20        8.62       65.64     33.57 o 
   2   0  20      340.60      334.48     25.06 o 
  -8   1  20      317.90      282.32     21.85 o 
  -7   1  20      782.55      759.96     25.23 o 
  -6   1  20       26.87       35.80     17.37 o 
  -5   1  20        1.04        0.79     19.89 o 
  -4   1  20       21.48       33.14     19.66 o 
  -3   1  20     1174.89     1151.19     25.29 o 
  -2   1  20        6.32       47.35     22.85 o 
  -1   1  20      104.31      105.70     36.13 o 
   0   1  20      114.81      143.44     42.04 o 
   1   1  20      443.03      483.72     24.02 o 
   2   1  20      212.49      205.76     48.66 o 
   3   1  20       11.05       52.99     16.74 o 
   4   1  20      208.24      193.68     31.03 o 
   5   1  20      834.89      795.87    159.39 o 
  -8   2  20      401.67      381.80     17.08 o 
  -7   2  20       20.89        6.10     19.14 o 
  -6   2  20      190.80      193.19     16.68 o 
  -5   2  20        3.72       29.91     17.01 o 
  -4   2  20      520.79      516.97     25.77 o 
  -3   2  20      103.65      118.57     21.08 o 
  -2   2  20      380.89      425.80     23.13 o 
  -1   2  20      113.39      139.02     17.61 o 
   0   2  20       84.81       86.64     20.12 o 
   1   2  20        0.46       24.97     19.99 o 
   2   2  20      302.46      314.16     25.71 o 
   3   2  20      307.51      306.33     46.97 o 
   4   2  20      128.28      111.40     19.74 o 
   5   2  20       19.76       23.05     30.00 o 
  -8   3  20       27.71       49.72     19.97 o 
  -7   3  20      406.02      423.73     20.59 o 
  -6   3  20       78.96       49.43     19.68 o 
  -5   3  20        0.16       27.05     18.05 o 
  -4   3  20      180.35      185.63     15.83 o 
  -3   3  20      768.28      786.16     60.84 o 
  -2   3  20      354.91      395.25     17.69 o 
  -1   3  20       25.93       33.42     14.62 o 
   0   3  20      192.45      206.70     18.29 o 
   1   3  20      258.85      284.37     17.31 o 
   2   3  20        2.07       -3.30     25.94 o 
   3   3  20        0.98       33.64     27.27 o 
   4   3  20      476.11      553.88     23.38 o 
  -7   4  20       37.34       76.03     19.84 o 
  -6   4  20       22.40        7.81     17.07 o 
  -5   4  20       40.67       53.99     16.72 o 
  -4   4  20      265.41      295.94     18.86 o 
  -3   4  20      290.57      268.21     25.94 o 
  -2   4  20      131.49      149.07     16.44 o 
  -1   4  20      413.35      441.29     17.51 o 
   0   4  20       23.34       22.44     18.32 o 
   1   4  20        0.19       22.67     21.52 o 
   2   4  20      200.37      276.11     27.39 o 
   3   4  20      543.54      583.62     24.14 o 
  -5   5  20        1.32       18.41     18.82 o 
  -4   5  20      564.27      663.57     20.46 o 
  -3   5  20       56.03       43.20     17.17 o 
  -2   5  20      448.73      459.14     20.53 o 
  -1   5  20        0.21       46.19     21.98 o 
   0   5  20       45.11       56.04     19.37 o 
   1   5  20        5.91       15.42     27.14 o 
  -7   0  21       57.64       59.65     23.39 o 
  -5   0  21     1988.00     1870.76     31.88 o 
  -3   0  21        7.92        9.22     35.58 o 
  -1   0  21     2186.18     2189.60     31.62 o 
   1   0  21        0.27       27.20     26.03 o 
   3   0  21     1164.81      970.67     28.70 o 
  -7   1  21      292.79      251.32     28.15 o 
  -6   1  21      479.20      459.49     27.79 o 
  -5   1  21       10.16       -4.26     18.01 o 
  -4   1  21      470.70      415.32     60.70 o 
  -3   1  21       38.84       32.06     20.93 o 
  -2   1  21      463.79      420.11     25.66 o 
  -1   1  21       16.64       54.17     20.10 o 
   0   1  21      437.87      363.23     21.47 o 
   1   1  21       27.18       53.08     17.67 o 
   2   1  21      300.16      324.25     45.35 o 
   3   1  21       48.04       52.75     18.98 o 
   4   1  21      181.08      145.56     27.53 o 
  -7   2  21       77.44       64.62     21.60 o 
  -6   2  21        0.59        5.47     17.68 o 
  -5   2  21      452.57      470.08     18.68 o 
  -4   2  21      399.11      430.80     40.87 o 
  -3   2  21        2.38       24.41     25.46 o 
  -2   2  21        1.32       -3.43     16.76 o 
  -1   2  21     1355.10     1266.79     50.35 o 
   0   2  21      177.83      171.85     21.45 o 
   1   2  21        7.74       14.20     19.21 o 
   2   2  21        7.25       42.49     19.07 o 
   3   2  21      291.40      322.45     27.17 o 
  -6   3  21      211.79      197.64     19.39 o 
  -5   3  21      298.04      335.70     18.09 o 
  -4   3  21       58.03       55.76     17.39 o 
  -3   3  21      376.54      368.26     18.64 o 
  -2   3  21      119.14      149.59     20.52 o 
  -1   3  21        1.59       22.95     20.34 o 
   0   3  21      125.90      157.94     18.20 o 
   1   3  21      209.09      246.65     21.34 o 
   2   3  21      171.19      144.90     35.83 o 
  -5   4  21        3.70       36.10     20.71 o 
  -4   4  21      655.52      637.05     20.79 o 
  -3   4  21      390.75      366.84     21.62 o 
  -2   4  21      313.00      297.99     18.02 o 
  -1   4  21       63.40       75.83     20.38 o 
   0   4  21      297.36      308.81     24.72 o 
   1   4  21       35.07       55.59     19.62 o 
  -6   0  22      266.61      278.39     39.93 o 
  -4   0  22     1478.28     1542.83     41.75 o 
  -2   0  22       73.90       77.97     25.19 o 
   0   0  22     1133.97     1197.05     39.54 o 
   2   0  22        8.24       54.60     38.30 o 
  -6   1  22      200.53      195.67     23.08 o 
  -5   1  22      226.51      192.41     27.41 o 
  -4   1  22       22.69       28.02     26.66 o 
  -3   1  22      586.82      575.26     22.41 o 
  -2   1  22       85.49       78.15     37.92 o 
  -1   1  22      216.42      268.74     26.83 o 
   0   1  22       70.64       60.35     23.57 o 
   1   1  22      227.33      196.83     21.95 o 
   2   1  22        3.85       21.86     26.49 o 
  -5   2  22       15.04       60.05     19.87 o 
  -4   2  22      698.15      719.28     27.05 o 
  -3   2  22        5.75      -21.68     21.68 o 
  -2   2  22      299.13      343.42     22.23 o 
  -1   2  22      121.39      122.17     27.08 o 
   0   2  22      222.38      293.59     26.62 o 
   1   2  22       65.56       80.46     27.31 o 
  -4   3  22      158.91      129.45     19.41 o 
  -3   3  22       28.23       21.09     19.10 o 
  -2   3  22      178.90      180.61     19.21 o 
  -1   3  22        6.56        6.68     22.58 o 
   0   3  22       47.68       49.62     16.87 o 
                                                 
